# Supplementary material for: PITX2C increases the stemness features of hepatocellular carcinoma cells by up-regulating key developmental factors in liver progenitor
Source: J Exp Clin Cancer Res. 2022 Jun 28;41:211. doi: 10.1186/s13046-022-02424-z (PMC9238105; doi:10.1186/s13046-022-02424-z)
Supplement: Supplementary file 2 — Additional file 2: Table S2. The gene ontology (GO) analysis of PITX2C ChIP-seq. [file 13046_2022_2424_MOESM2_ESM.xlsx]

## Sheet: M3
Table S2	The gene ontology (GO) analysis of PITX2C ChIP-seq
Category	Term	Count	%	PValue	Genes	List Total	Pop Hits	Pop Total	Fold Enrichment	Bonferroni	Benjamini	FDR
GOTERM_BP_DIRECT	GO:0098609~cell-cell adhesion	71	2.48774	2.1e-06	DDX3X, YWHAB, OLA1, CRKL, MMP24, BAIAP2L1, ATIC, CAPZB, KIF5B, LRRFIP1, MB21D2, TBC1D10A, SCYL1, SH3GLB1, CAST, ANXA2, RANGAP1, GAPVD1, YWHAZ, SND1, ATXN2L, PKM, GPRC5A, CHMP4B, TAGLN2, MAPRE1, PHLDB2, MACF1, LRRC59, AHNAK, ARHGAP18, CAPG, ASAP1, SLC3A2, IQGAP1, CBL, NDRG1, EVPL, RTN4, CNN3, PDLIM1, LIMA1, LARP1, CALD1, BAG3, PRDX1, PACSIN2, FLNB, STXBP6, PDLIM5, WASF2, S100A11, ZC3H15, SPTBN1, P…	2520	271	16792	1.74579	0.0123814	0.0124565	0.0124565
GOTERM_BP_DIRECT	GO:0006915~apoptotic process	117	4.09951	0.000228	NCKAP1, PDCD5, JADE1, AHR, NR3C1, CCAR1, COMP, PYCARD, RPS6KA3, GJA1, EVA1A, PEG10, PIM1, EP300, MAP3K8, PHLDA1, SH3GLB1, MAGI3, PRKCE, EDAR, TIAM1, RRAGC, ELMO1, RAF1, NAIF1, BCL10, RTN4, STK3, ZFP36L1, BCL2L13, BCL2L11, GRK5, RNF216, INPP5D, BMF, CD14, MAP2K7, GADD45A, RHBDD1, NEK6, SIAH1, DHCR24, ALOX15B, AIMP1, NFKBIA, TPX2, DAB2, CDK1, RNF103-CHMP3, FGFR2, CLIC4, HIP1, CSRNP3, PTEN, FASLG, B…	2520	567	16792	1.37501	0.740357	0.389278	0.389278
GOTERM_BP_DIRECT	GO:0051056~regulation of small GTPase mediated signal transduction	37	1.29643	0.00026	TRIO, GDI2, ITSN1, ARHGAP18, ARHGAP39, ARHGAP5, ARHGAP15, RHOBTB1, RHOBTB2, ARHGAP12, INPP5B, AKAP13, SIPA1L1, ARHGAP40, CHN2, RAC1, A2M, ECT2, SRGAP1, GARNL3, STARD13, ARHGEF12, RALGAPA2, ARHGAP29, ARHGAP26, RHOB, ARHGAP45, VAV2, NET1, TIAM2, TIAM1, ARHGAP10, DEPDC1B, DLC1, ARHGEF3, ARHGEF4, RHOU	2520	134	16792	1.83992	0.785642	0.389278	0.389278
GOTERM_BP_DIRECT	GO:0055114~oxidation-reduction process	121	4.23966	0.000263	DMGDH, ERO1A, GLDC, CPOX, SESN3, ALKBH1, CYP1B1, DHRS4L1, DHRS4L2, KDM2A, HGD, TYW5, KDM2B, DIO1, DIO2, PDIA5, CYP27A1, ALDH3A2, OXA1L, MTHFD2, MTHFD2L, STEAP1, HPD, MAOA, COX15, FAXDC2, GMPR, ADH7, CYP2B6, CYB5R3, RDH11, RDH10, PRDX1, LDHD, PNPO, DECR2, CYP4F3, DHCR24, CYP4F8, TECRL, CYP4F11, PRDX6, ALOX15B, UEVLD, CYP2C9, FA2H, SQLE, GLUD1, CYP27C1, CYP11B2, ADI1, FASN, PAH, TBXAS1, DNAJC10, NO…	2520	592	16792	1.36196	0.789705	0.389278	0.389278
GOTERM_BP_DIRECT	GO:0007173~epidermal growth factor receptor signaling pathway	20	0.700771	0.000329	DGKD, SRC, EGF, TGFA, PIK3R1, IQGAP1, CBL, PIK3C2A, AREG, PTK2, NRAS, KIF16B, NCK2, CSK, GRB2, SOX9, HRAS, FAM83B, BCAR1, FAM83A	2520	56	16792	2.37982	0.857304	0.389278	0.389278
GOTERM_BP_DIRECT	GO:0051894~positive regulation of focal adhesion assembly	11	0.385424	0.000407	EPB41L5, SMAD3, COL16A1, SDC4, ROCK1, PTPRJ, ITGB1BP1, RAC1, IQGAP1, LIMS1, S100A10	2520	21	16792	3.4904	0.910085	0.401333	0.401333
GOTERM_BP_DIRECT	GO:0030198~extracellular matrix organization	48	1.68185	0.00059	ERO1A, SPARC, COL16A1, OLFML2B, COL14A1, ELN, LAMA3, ITGA2B, ICAM2, LAMC2, FURIN, LAMC1, NR2E1, NID2, THBS1, HAPLN1, COMP, VTN, TTR, DNAJB6, CDH1, SPOCK2, DAG1, ITGAX, APBB2, SOX9, SERAC1, ITGB6, FGB, CSGALNACT1, FGA, COL27A1, FGG, SPINK5, FN1, LAMB1, NPNT, PTK2, VCAN, ELF3, COL4A3, PECAM1, COL6A3, ITGA6, COL9A3, COL9A2, FBN1, ITGA9	2520	196	16792	1.63188	0.969661	0.48795	0.48795
GOTERM_BP_DIRECT	GO:0043547~positive regulation of GTPase activity	114	3.99439	0.000659	ERRFI1, TRIO, IRS1, ITSN1, ARHGAP39, FGF1, RCBTB2, DOCK11, RABGEF1, RGS3, ARHGAP40, AGFG2, FRS2, GAPVD1, FRS3, ARHGAP45, TIAM2, DEPDC1B, ELMO1, PKP4, RIN2, LLGL2, ARHGEF26, ARHGEF28, ARHGAP18, IQGAP1, ARHGAP15, ARHGAP12, INPP5B, ARHGAP21, GRIN2A, RAP1A, A2M, ECT2, SRGAP1, SPTBN1, S100A10, KL, STARD13, DENND4A, CAV2, IQSEC1, DENND4C, ARHGAP29, ARHGAP26, GRIN2B, PTK2, NET1, FGF16, AFDN, DNMBP, GRB2…	2520	565	16792	1.34449	0.97987	0.48795	0.48795
GOTERM_BP_DIRECT	GO:0008152~metabolic process	42	1.47162	0.000884	PCSK1, ACSS3, ACAA2, ECI2, AQP9, DLST, UGT2B28, ACSM2A, ACSM5, ACSM2B, UGP2, MAN1A2, UGT2A3, ARSG, ENPP6, ACAA1, ARSB, ARSA, PDHX, PLA2G4F, UGT2B11, ACSL1, EPHX2, UGT2B15, BCKDHB, ACSL3, LYZ, FGF16, NCEH1, GLB1, GSTA3, FASN, GSTA2, ECHDC1, CPE, SUCLG2, ECHDC2, SUCLG1, ACSBG1, ACO1, UGT2B7, FTCDNL1	2520	168	16792	1.66587	0.994685	0.581562	0.581562
GOTERM_BP_DIRECT	GO:2000637~positive regulation of gene silencing by miRNA	7	0.24527	0.00137841	TRIM71, ZFP36, STAT3, LIMD1, PUM1, AJUBA, PUM2	2520	10	16792	4.66444	0.999717	0.741958	0.741958
GOTERM_BP_DIRECT	GO:0045616~regulation of keratinocyte differentiation	7	0.24527	0.00137841	ERRFI1, ZFP36, ROCK1, ROCK2, CD109, GRHL1, ZFP36L1	2520	10	16792	4.66444	0.999717	0.741958	0.741958
GOTERM_BP_DIRECT	GO:0071560~cellular response to transforming growth factor beta stimulus	17	0.595655	0.00151323	ACVRL1, WWOX, EDN1, YES1, ARG1, PDCD5, ZFP36L2, ZFP36L1, SMAD7, EPB41L5, CLEC3B, NOX4, SOX9, PPARGC1A, SOX5, LIMS1, FBN1	2520	49	16792	2.31182	0.999873	0.746653	0.746653
GOTERM_BP_DIRECT	GO:0002576~platelet degranulation	28	0.981079	0.00213563	SERPINA3, SERPINA1, SPARC, PROS1, ITGA2B, PLG, THBS1, TTN, CLEC3B, HABP4, PHACTR2, TIMP3, A2M, FGB, FGA, ABCC4, TGFB3, AHSG, EGF, FGG, FN1, ACTN4, IGF1, TF, TMX3, ALB, PECAM1, CD9	2520	103	16792	1.81143	0.999997	0.774834	0.774834
GOTERM_BP_DIRECT	GO:0001889~liver development	22	0.770848	0.00227188	XBP1, SMAD3, ONECUT2, ARG1, CAD, CEBPG, PDX1, COBL, ARID5B, AK4, HNF1A, PROX1, SOD2, TGFBR3, PKM, SLCO2B1, SP3, HNRNPD, GNPNAT1, JARID2, NODAL, SEC63	2520	74	16792	1.98104	0.999999	0.774834	0.774834
GOTERM_BP_DIRECT	GO:0001657~ureteric bud development	14	0.49054	0.00256917	ARG2, FOXC1, SMAD3, SDC4, NPNT, SMAD7, BMP4, SALL1, BMPER, CAT, SDC1, SPRY1, SLIT2, FGFR2	2520	38	16792	2.45497	1	0.774834	0.774834
GOTERM_BP_DIRECT	GO:2001237~negative regulation of extrinsic apoptotic signaling pathway	14	0.49054	0.00256917	YAP1, ACVR1, NRP1, SGMS1, SRC, HTT, CFLAR, IGF1, THBS1, BMP4, GCLC, LMNA, ITGA6, GCLM	2520	38	16792	2.45497	1	0.774834	0.774834
GOTERM_BP_DIRECT	GO:0006559~L-phenylalanine catabolic process	7	0.24527	0.00264825	HGD, TAT, PAH, KYAT1, FAH, HPD, ASRGL1	2520	11	16792	4.2404	1	0.774834	0.774834
GOTERM_BP_DIRECT	GO:0035435~phosphate ion transmembrane transport	9	0.315347	0.00270519	SLC34A2, SLC25A3, SLC37A2, ANKH, SLC20A2, SLC20A1, SLC37A3, SLC17A3, XPR1	2520	18	16792	3.33175	1	0.774834	0.774834
GOTERM_BP_DIRECT	GO:0008630~intrinsic apoptotic signaling pathway in response to DNA damage	16	0.560617	0.00270712	BCL2A1, XPA, BRCA1, PIK3R1, SOD2, TOPORS, BCL2L10, BCL2L11, CHEK2, E2F1, HMOX1, ATM, BAK1, IKBKE, MCL1, BOK	2520	47	16792	2.26842	1	0.774834	0.774834
GOTERM_BP_DIRECT	GO:0007165~signal transduction	209	7.32306	0.00273954	SPARC, RPS6KA3, CRHBP, GJA1, ALCAM, DPYSL5, DPYSL2, SOX9, KIFAP3, PRKCE, ARRDC2, ANK2, GAPVD1, FRS3, RUNX1, PLPP5, FEZ2, ULK2, ULK1, CD226, RIN2, SKAP2, PDE1C, SDC4, CRABP2, EPAS1, PDE1A, IQGAP1, PIK3R1, MST1R, IQGAP2, HIF1A, INPP5B, INPP5D, HIVEP2, S100A11, TNFSF18, STARD13, CREBBP, CRADD, CHKA, STAC, IGF1, NET1, AIMP1, PTK7, TNFSF4, GNRH2, GNRH1, ATM, PKIG, ACVRL1, HBS1L, NRP1, TENM3, GDI2, PTP…	2520	1161	16792	1.19954	1	0.774834	0.774834
GOTERM_BP_DIRECT	GO:2000650~negative regulation of sodium ion transmembrane transporter activity	6	0.210231	0.00284727	CAMK2D, PRKCE, NEDD4, STK39, NEDD4L, AGT	2520	8	16792	4.99762	1	0.774834	0.774834
GOTERM_BP_DIRECT	GO:0030336~negative regulation of cell migration	26	0.911002	0.00288808	ACVRL1, KANK1, CLIC4, ZMYND8, PTEN, PTPRJ, PTPRK, ADARB1, CX3CL1, ROBO1, SLC9A3R1, DAG1, CYP1B1, SLIT2, SRGAP1, SCAI, OSBPL8, NOG, ALOX15B, RHOB, SMAD7, RAP2C, RAP2A, DLC1, PKP2, EPHA1	2520	95	16792	1.82369	1	0.774834	0.774834
GOTERM_BP_DIRECT	GO:0006633~fatty acid biosynthetic process	17	0.595655	0.00300982	XBP1, PRKAA1, ABCD3, PLA2G1B, FAXDC2, ACSM2A, ACSM5, BRCA1, ACSL3, HNF1A, ACACB, ACSM2B, ACACA, FA2H, LIPC, FASN, SC5D	2520	52	16792	2.17845	1	0.774834	0.774834
GOTERM_BP_DIRECT	GO:0006461~protein complex assembly	30	1.05116	0.00321878	CAPG, LAMC1, IL1RAP, EPRS, CLGN, SLC9A3R1, PARD6B, SOX9, KIFAP3, PPARGC1A, KPNA3, FGA, CREBBP, RANBP9, MPP6, OXA1L, AFG3L2, OCLN, SLC7A7, TFAP4, DLG5, PARD3, IL2RB, CAPZA2, CDK1, NUPR1, MNAT1, SKAP2, PICALM, VAMP3	2520	116	16792	1.72332	1	0.789285	0.789285
GOTERM_BP_DIRECT	GO:0000302~response to reactive oxygen species	14	0.49054	0.00333257	ERO1A, GPX2, TXNRD1, GSR, GPX8, GPX7, SOD2, PRDX6, HYAL1, PRDX1, CAT, NOX4, CYCS, PPARGC1A	2520	39	16792	2.39202	1	0.789285	0.789285
GOTERM_BP_DIRECT	GO:0086005~ventricular cardiac muscle cell action potential	8	0.280308	0.00359103	KCNE1, KCNE2, KCNQ1, PKP2, NEDD4L, ANK2, GPD1L, SNTA1	2520	15	16792	3.55386	1	0.817787	0.817787
GOTERM_BP_DIRECT	GO:0032869~cellular response to insulin stimulus	22	0.770848	0.00383119	ERRFI1, XBP1, GSK3A, GOT1, PLA2G1B, IRS1, SRC, DENND4C, PDE3B, MYO5A, PIK3R1, SORBS1, ZFP36L1, RAB10, GCLC, CPEB1, RAB31, TBC1D4, INPP5K, TRIB3, SRSF5, SLC25A33	2520	77	16792	1.90385	1	0.840165	0.840165
GOTERM_BP_DIRECT	GO:0033137~negative regulation of peptidyl-serine phosphorylation	10	0.350385	0.00420214	PDE4D, CNKSR3, INPP5J, NCK2, INPP5K, DMD, BAK1, GPD1L, DKK1, SMAD7	2520	23	16792	2.89717	1	0.885925	0.885925
GOTERM_BP_DIRECT	GO:0008203~cholesterol metabolic process	20	0.700771	0.00433911	ABCA1, CETP, CELA3A, CELA3B, INSIG2, ERLIN1, APOA4, HNF1A, SQLE, RXRA, LIPC, NPC1, SOAT1, CYP11B2, SOAT2, TNFSF4, CAT, SCAP, APOB, OSBPL1A	2520	68	16792	1.95985	1	0.885925	0.885925
GOTERM_BP_DIRECT	GO:0016477~cell migration	40	1.40154	0.00469672	FOXC1, SDC4, SDC2, PTEN, LAMC1, TNFAIP1, PTPRK, PIK3CB, LIMD1, THBS1, CDH2, PSTPIP2, NCK2, ABL2, CSK, FAM83D, JAK1, NDEL1, PAK4, NDE1, NFATC2, SORBS2, EMP2, PRPF40A, VAV2, TGFBR3, TIAM1, GOLPH3, DEPDC1B, PALLD, PTK7, FAT1, CDK1, SNAI1, KCTD13, ELMO1, SDC1, ADAM9, ITGB1BP1, BCAR1	2520	172	16792	1.54965	1	0.905185	0.905185
GOTERM_BP_DIRECT	GO:1900026~positive regulation of substrate adhesion-dependent cell spreading	12	0.420463	0.00517388	NET1, FGB, FGA, DOCK5, FGG, HAS2, BRAF, RAC1, RREB1, LIMS1, CRKL, S100A10	2520	32	16792	2.49881	1	0.905185	0.905185
GOTERM_BP_DIRECT	GO:0030335~positive regulation of cell migration	42	1.47162	0.00526706	SEMA7A, ONECUT2, SEMA3C, LAMC2, PIK3R1, FGF1, THBS1, CCAR1, MYLK, ZNF703, PDGFC, MAPK1, HAS2, DRD1, HRAS, GTSE1, SPAG9, ACVR1, XBP1, EDN1, SMAD3, WNT5B, SPHK1, RDX, LAMB1, SEMA4F, ELP3, ACTN4, IGF1, F3, PTK2, BMP4, PTP4A1, TIAM1, DAB2, SNAI1, F2RL1, ITGA6, MAPRE1, LGR6, EPHA1, BCAR1	2520	184	16792	1.52101	1	0.905185	0.905185
GOTERM_BP_DIRECT	GO:0000122~negative regulation of transcription from RNA polymerase II promoter	134	4.69516	0.00533552	FOXA1, WWC2, EHMT1, RBPJ, SLA2, ELK4, ZFP36, SALL1, SALL2, EP300, TLE4, TLE1, KDM2B, USP3, USP2, ZBTB32, ARID5B, HNF1A, RUNX3, DKK1, FOXP1, MAF, TRIB3, AJUBA, ZNF431, URI1, TCF7, TSHZ2, ARX, CTR9, SUPT4H1, NEDD4L, PHB, ORC2, SMYD2, ALX1, RREB1, SKIL, RBM10, AKIRIN2, DR1, XBP1, CREBBP, ZFHX3, SMAD3, SMURF2, PHF12, SNAI3, NFATC2, ESR1, SMAD7, NR4A2, BMP4, DLG1, SP3, PHF14, SNAI1, CPEB3, PKIG, MXD1,…	2520	720	16792	1.24015	1	0.905185	0.905185
GOTERM_BP_DIRECT	GO:0051895~negative regulation of focal adhesion assembly	8	0.280308	0.0055652	ACVRL1, BCAS3, SRC, DLC1, PTEN, ITGB1BP1, THBS1, PHLDB2	2520	16	16792	3.33175	1	0.905185	0.905185
GOTERM_BP_DIRECT	GO:1904754~positive regulation of vascular associated smooth muscle cell migration	6	0.210231	0.00561677	DOCK5, DOCK4, XBP1, DOCK7, IQGAP1, AGT	2520	9	16792	4.44233	1	0.905185	0.905185
GOTERM_BP_DIRECT	GO:0008283~cell proliferation	74	2.59285	0.00584375	ELN, CHRM5, PTEN, ADRA1D, FGF1, AREG, HHEX, PIM1, RAC1, SKP2, PELO, HRAS, BOK, CSGALNACT1, IGFBP4, SERPINF1, NRG1, EMP2, PDZK1, AXIN2, CDC25C, MORF4L1, ZEB1, BIN1, COL4A3, IRF2, GMNC, RAF1, MAPRE1, MAPRE2, USP13, YAP1, OCA2, FOXC1, SRC, TGFA, FURIN, ZFP36L2, AURKB, ZFP36L1, GNAI2, LARP1, PRDX1, GPC4, BAK1, ASCC3, FAM83D, EVI5, FAM83B, PAK4, E2F8, FAM83A, LGI1, H3F3B, CD70, TXNRD1, STAT3, PRG4, IG…	2520	366	16792	1.34726	1	0.905185	0.905185
GOTERM_BP_DIRECT	GO:0061157~mRNA destabilization	5	0.175193	0.0058771	METTL14, CNOT6L, METTL3, HNRNPR, PUM1	2520	6	16792	5.55291	1	0.905185	0.905185
GOTERM_BP_DIRECT	GO:0006470~protein dephosphorylation	31	1.08619	0.00592546	PHLPP1, PTPRO, PTEN, PPM1H, PTPRM, PTPRK, STYXL1, MTMR7, CDC14B, PPM1G, PPP1CB, PPP2CB, PPP1CC, DUSP10, EPM2A, PTPN1, DUSP5, PTPRN2, PPP2R3A, PTPN12, PTPN13, SSH2, PTPN14, CPPED1, DLG1, PPM1B, NCEH1, SDHAF2, CYCS, PTPN4, PLPP3	2520	126	16792	1.63943	1	0.905185	0.905185
GOTERM_BP_DIRECT	GO:0010595~positive regulation of endothelial cell migration	15	0.525578	0.0059622	BCAS3, NRP1, EDN1, SPARC, ROCK2, PROX1, FGF1, THBS1, AGT, RHOB, FOXP1, BMP4, ITGB1BP1, SASH1, BCAR1	2520	46	16792	2.17288	1	0.905185	0.905185
GOTERM_BP_DIRECT	GO:0035556~intracellular signal transduction	80	2.80308	0.00665253	DGKG, PATJ, DGKD, DDX3X, TRAF3IP2, DGKA, MAST2, ITSN1, ADRA1A, CRKL, RPS6KA3, AKAP13, ZFP36, DEPTOR, TLK2, BLNK, TLK1, RAC1, JAK1, EDN1, WSB1, ARHGEF12, SPHK1, MAGI3, PRKCE, HUNK, NSMCE1, NRG1, NRBP1, ARHGAP45, TGFBR3, TIAM2, CARHSP1, DEPDC1B, ARHGEF3, ARHGEF4, ITGB1BP1, TNIK, RAF1, RAPGEF5, SGK1, DGKI, DGKH, PRKAA1, SRC, PLA2G1B, ARHGEF28, STK39, AKAP7, AKAP6, STYXL1, STK3, GNAI2, NUAK1, DCDC2C,…	2520	403	16792	1.32278	1	0.971497	0.971497
GOTERM_BP_DIRECT	GO:0015758~glucose transport	12	0.420463	0.00672714	SLC2A9, GH1, EDN1, YES1, G6PC, SLC2A10, PLA2G1B, SLC2A2, BRAF, SLC2A3, SORBS1, HK2	2520	33	16792	2.42309	1	0.971497	0.971497
GOTERM_BP_DIRECT	GO:0006536~glutamate metabolic process	7	0.24527	0.00751276	GCLC, GOT1, TAT, GOT2, MTHFS, GGT1, GCLM	2520	13	16792	3.58803	1	1	1
GOTERM_BP_DIRECT	GO:0030522~intracellular receptor signaling pathway	13	0.455501	0.00767083	NCOA2, THRB, NCOA3, STAT3, ESRRB, HNF4G, NR1H4, RORA, AHR, SLA2, NR2E3, NR4A2, NR5A1	2520	38	16792	2.27962	1	1	1
GOTERM_BP_DIRECT	GO:0009887~organ morphogenesis	24	0.840925	0.00810589	SFTPB, TLE3, NRP1, SMARCC1, TLE1, THRB, ONECUT2, ELN, PDX1, GATA5, BRAF, PAX6, PALB2, TBX3, CRKL, COMP, FGF16, ABLIM1, PDGFC, ITGAX, EP300, EVL, HRAS, FGFR2	2520	92	16792	1.7383	1	1	1
GOTERM_BP_DIRECT	GO:0030033~microvillus assembly	8	0.280308	0.0082509	RAP2C, SLC9A3R1, RAP2A, KLF5, RAP1A, RDX, TNIK, MAP4K4	2520	17	16792	3.13576	1	1	1
GOTERM_BP_DIRECT	GO:0008543~fibroblast growth factor receptor signaling pathway	22	0.770848	0.00835082	CEP57, TRIM71, KL, RBFOX2, FRS2, IQGAP1, CBL, FGF1, FRS3, NDST1, FGF16, SPRED2, SPRED1, POLR2A, FLRT2, HNRNPH1, KIF16B, MAPK1, POLR2F, GRB2, POLR2H, FGFR2	2520	82	16792	1.78777	1	1	1
GOTERM_BP_DIRECT	GO:0008202~steroid metabolic process	14	0.49054	0.00840983	WWOX, G6PC, UGT2B15, AKR1C3, CYP3A4, DHRS4, SULT2B1, CYP2C9, CYP2B6, CYP1B1, SULT1A4, SULT1A3, UGT2B7, SULT2A1	2520	43	16792	2.16951	1	1	1
GOTERM_BP_DIRECT	GO:0006805~xenobiotic metabolic process	21	0.735809	0.0097619	UGT2B11, EPHX2, AKR1C1, UGT2B15, MGST2, UGT2B28, RORA, AHR, CYP3A4, BPHL, ACSM2B, PTGS1, CYP2C9, CYP26B1, NCEH1, CYP2B6, CYP1B1, GGT1, SULT1A4, SULT1A3, GGT2	2520	78	16792	1.79402	1	1	1
GOTERM_BP_DIRECT	GO:0035335~peptidyl-tyrosine dephosphorylation	25	0.875964	0.0102984	PTPRO, PTEN, PTPRM, PTPRJ, PTPRK, DUSP16, MTMR7, PTPRG, CDC14B, DUSP10, UBASH3B, ACP1, PTPN1, DUSP5, PTPRN2, PTPN12, PTPN13, SSH2, CDC25C, PTPN14, DUSP6, PTP4A1, PTP4A2, PTPN4, CDKN3	2520	99	16792	1.6827	1	1	1
GOTERM_BP_DIRECT	GO:1900153~positive regulation of nuclear-transcribed mRNA catabolic process, deadenylation-dependent decay	7	0.24527	0.0114989	ZFP36, AGO2, PABPC1, CPEB3, TOB1, ZFP36L2, ZFP36L1	2520	14	16792	3.33175	1	1	1
GOTERM_BP_DIRECT	GO:0043623~cellular protein complex assembly	8	0.280308	0.01178	ATF1, FGB, FGA, FGG, AXIN1, PDE4DIP, DMD, ANKS4B	2520	18	16792	2.96155	1	1	1
GOTERM_BP_DIRECT	GO:0036120~cellular response to platelet-derived growth factor stimulus	8	0.280308	0.01178	ERRFI1, YES1, SRC, HYAL1, RDX, HAS2, IQGAP1, CBL	2520	18	16792	2.96155	1	1	1
GOTERM_BP_DIRECT	GO:0060449~bud elongation involved in lung branching	5	0.175193	0.0120885	BMP4, YAP1, RDH10, SPRY1, FGFR2	2520	7	16792	4.75964	1	1	1
GOTERM_BP_DIRECT	GO:0032808~lacrimal gland development	5	0.175193	0.0120885	FOXC1, IGSF3, PAX6, SOX9, FGFR2	2520	7	16792	4.75964	1	1	1
GOTERM_BP_DIRECT	GO:0033622~integrin activation	5	0.175193	0.0120885	COL16A1, FN1, ITGB1BP1, FERMT2, CX3CL1	2520	7	16792	4.75964	1	1	1
GOTERM_BP_DIRECT	GO:0055085~transmembrane transport	51	1.78697	0.0121614	SLC35B3, ABCD3, ABCC11, ABCC12, SLC6A4, SLC8A2, SEC61A1, SLC39A9, SLC16A9, SLC37A3, PANX3, SLC16A5, ABCC3, ABCC4, ABCC1, SLC13A3, ABCG5, ABCC2, SVOP, SLC6A11, SLC22A23, VDAC2, STEAP1, SLC22A3, OCA2, SLC45A3, SLC47A1, ABCB1, BCL2A1, SLC43A3, SLC41A2, SLC41A3, SLC43A1, SLC5A11, ADD3, TMEM245, SLC17A9, ANKH, SLC13A5, GPR155, SLC17A3, SLC25A25, MFSD4B, SLC37A2, ABCA9, ABCA7, ABCA8, EIF2S2, NDUFAF6, N…	2520	244	16792	1.39278	1	1	1
GOTERM_BP_DIRECT	GO:0030032~lamellipodium assembly	11	0.385424	0.0123072	GOLPH3, ABLIM1, CAPZB, ABLIM3, PTPRO, NCK2, ARHGEF4, RAC1, WASF2, AJUBA, VAV2	2520	31	16792	2.36446	1	1	1
GOTERM_BP_DIRECT	GO:0035019~somatic stem cell population maintenance	18	0.630694	0.0134635	YAP1, ZHX2, EPAS1, STAT3, NOG, BRAF, NR2E1, RBPJ, ZFP36L2, SKI, SALL1, POLR2A, POLR2F, NANOG, SOX9, POLR2H, RAF1, EPHA1	2520	65	16792	1.84527	1	1	1
GOTERM_BP_DIRECT	GO:0007155~cell adhesion	87	3.04835	0.0154989	CNTNAP3, SPON2, CNTNAP1, COL16A1, CTNND2, ITGA2B, CTNND1, CLSTN1, ICAM2, ATP2A2, LAMC2, PTPRK, LAMC1, ARHGAP5, CX3CL1, CDH8, HAPLN1, ROBO1, COMP, CDH6, PNN, ALCAM, CDH2, CHL1, STAB1, ITGAX, CYP1B1, EMILIN2, PLXNC1, ITGB6, RAC1, CDON, EPHA4, ENTPD1, MYBPC1, DST, PRKCE, EMP2, ATP1B1, MTSS1, RHOB, AJAP1, VCAN, COL4A3, SPECC1L, PECAM1, COL6A3, ADAM9, DSG2, CD226, ITGA6, TLN2, CDH16, SSX2IP, DSC3, ITG…	2520	459	16792	1.26301	1	1	1
GOTERM_BP_DIRECT	GO:0034374~low-density lipoprotein particle remodeling	6	0.210231	0.0158609	CETP, LIPC, PLA2G2A, AGTR1, APOB, AGT	2520	11	16792	3.63463	1	1	1
GOTERM_BP_DIRECT	GO:0016998~cell wall macromolecule catabolic process	6	0.210231	0.0158609	LYG1, LYZL1, LYG2, LYZL2, LYZ, LYZL4	2520	11	16792	3.63463	1	1	1
GOTERM_BP_DIRECT	GO:0000096~sulfur amino acid metabolic process	6	0.210231	0.0158609	GCLC, BHMT, AHCY, MTR, MAT1A, GCLM	2520	11	16792	3.63463	1	1	1
GOTERM_BP_DIRECT	GO:0006855~drug transmembrane transport	8	0.280308	0.0162809	SLC22A3, ABCB1, ABCC2, SLC47A1, ATP8B1, SLC22A2, ABCA8, SLC17A3	2520	19	16792	2.80568	1	1	1
GOTERM_BP_DIRECT	GO:0030036~actin cytoskeleton organization	30	1.05116	0.0166547	ROCK1, EPB41, TESK2, SLC9A3R1, CAPZB, DNAJB6, ABLIM3, PACSIN2, ABL2, XIRP2, INPP5K, FLNB, RAC1, WASF2, CAP1, IQSEC1, LIMK1, KLHL1, PDE4DIP, SSH2, CORO2A, ARHGAP26, CORO2B, MTSS1, DAAM1, PALLD, DLC1, SPECC1L, ELMO1, RHOU	2520	130	16792	1.53773	1	1	1
GOTERM_BP_DIRECT	GO:0034332~adherens junction organization	12	0.420463	0.0168226	DSP, CDH6, AFDN, NUMBL, CDH2, CDH1, SRC, CTNND1, CSK, PVR, CDH18, CDH8	2520	37	16792	2.16113	1	1	1
GOTERM_BP_DIRECT	GO:0048010~vascular endothelial growth factor receptor signaling pathway	19	0.665732	0.0178108	NCKAP1, NRP1, XBP1, FOXC1, ROCK1, ROCK2, SRC, PIK3CB, PIK3R1, MAPK14, SHB, PTK2, VAV2, MAPKAPK2, ELMO1, NCK2, RAC1, WASF2, BCAR1	2520	72	16792	1.75842	1	1	1
GOTERM_BP_DIRECT	GO:0016055~Wnt signaling pathway	40	1.40154	0.0187733	AMER1, MACF1, GSK3A, PRKAA1, DDX3X, TNKS, CTNND2, TCF7, CTNND1, CTR9, WNT8A, XIAP, LRP6, SNX3, SLC9A3R1, HHEX, GRK5, LEO1, SOSTDC1, TLE4, WWOX, RNF43, TLE3, TLE1, WNT5B, DST, FZD4, AXIN1, AXIN2, MCC, DAB2, CCNY, CPE, CTNNB1, HBP1, TNIK, LGR6, CDK14, TRABD2B, FERMT2	2520	187	16792	1.42535	1	1	1
GOTERM_BP_DIRECT	GO:0007411~axon guidance	35	1.22635	0.0189577	SPON2, NRP1, SEMA3C, PTPRO, ARX, NTN4, ROBO1, NRAS, RELN, GBX2, FLRT2, CHL1, DPYSL5, DPYSL2, ZNF280B, KIF5B, MAPK1, APBB2, SLIT2, RAC1, HRAS, ATOH1, SPTBN1, LGI1, SIAH1, RANBP9, ETV1, SEMA4F, PAX6, PTK2, ENAH, LMX1A, FEZ2, GRB2, EVL	2520	159	16792	1.46681	1	1	1
GOTERM_BP_DIRECT	GO:0010634~positive regulation of epithelial cell migration	11	0.385424	0.0193854	DOCK5, EPB41L5, SRC, HYAL1, PRKCE, ENPP2, SOX9, HIF1A, RREB1, CLASP1, TGFBR2	2520	33	16792	2.22116	1	1	1
GOTERM_BP_DIRECT	GO:0006979~response to oxidative stress	26	0.911002	0.0200048	SLC23A2, NDUFB4, TAT, XPA, PSIP1, LIAS, PTGS1, PDLIM1, DUOX1, HMOX1, C19ORF12, DUOX2, MBL2, GPX2, ABCC2, RBPMS, GPX8, DHCR24, HNF1A, OXR1, ATOX1, GCLC, ALS2, ANGPTL7, GCLM, MSRB1	2520	110	16792	1.57501	1	1	1
GOTERM_BP_DIRECT	GO:0034446~substrate adhesion-dependent cell spreading	12	0.420463	0.0205511	FZD4, SRC, FN1, LAMB1, RAC1, LAMC1, EPHA1, MERTK, SRCIN1, BVES, FERMT2, VAMP3	2520	38	16792	2.10426	1	1	1
GOTERM_BP_DIRECT	GO:0009611~response to wounding	17	0.595655	0.0213023	NRP1, DST, PLLP, PDX1, SLC1A2, FN1, SLC1A3, PAX6, NMNAT3, ZFP36L2, ZFP36L1, AIMP1, HHEX, ZFP36, GRIN2A, RAC1, SRSF5	2520	63	16792	1.79809	1	1	1
GOTERM_BP_DIRECT	GO:0051597~response to methylmercury	5	0.175193	0.0213297	ARSA, ARG1, CPOX, ANK2, ARSB	2520	8	16792	4.16468	1	1	1
GOTERM_BP_DIRECT	GO:1904948~midbrain dopaminergic neuron differentiation	5	0.175193	0.0213297	NR4A2, LMX1A, CTNNB1, RAC1, LRP6	2520	8	16792	4.16468	1	1	1
GOTERM_BP_DIRECT	GO:0090277~positive regulation of peptide hormone secretion	5	0.175193	0.0213297	FGB, FGA, RASL10B, FGG, ILDR1	2520	8	16792	4.16468	1	1	1
GOTERM_BP_DIRECT	GO:0061049~cell growth involved in cardiac muscle cell development	5	0.175193	0.0213297	CAMK2D, GATA4, SORBS2, PDLIM5, AGT	2520	8	16792	4.16468	1	1	1
GOTERM_BP_DIRECT	GO:0001525~angiogenesis	46	1.61177	0.0214788	ACVRL1, NRP1, CLIC4, SETD2, EPAS1, PDE3B, TNFAIP2, PTEN, UBP1, TGFA, RORA, FGF1, RBPJ, SHB, HIF1A, SAT1, RASIP1, MYDGF, POFUT1, CYP1B1, HMOX1, NRCAM, SLC12A6, WASF2, PROK1, BCAS3, XBP1, ANXA2, FZD5, EGF, FN1, EIF2AK3, MAPK14, TBX4, PTK2, RHOB, VAV2, AIMP1, KLF5, TAL1, PECAM1, MMP19, PLCD3, EPHA1, RAMP1, FGFR2	2520	223	16792	1.37453	1	1	1
GOTERM_BP_DIRECT	GO:0070373~negative regulation of ERK1 and ERK2 cascade	16	0.560617	0.0215808	PTPN1, ERRFI1, XBP1, PTEN, RANBP9, PHB, DUSP6, SLC9A3R1, DLG1, NLRP12, CNKSR3, TIMP3, CSK, SPRY1, ITGB1BP1, DMD	2520	58	16792	1.8382	1	1	1
GOTERM_BP_DIRECT	GO:0016310~phosphorylation	24	0.840925	0.0218262	FN3K, CIITA, MVK, CKM, SGMS1, CHKA, LIMK2, STAT3, PIK3CB, LIMD1, NT5C2, DCK, PHKA2, BCKDK, NADK2, FGGY, RFK, SHPK, FAM20B, TK2, CKB, TOP1, SEPHS2, DGKH	2520	100	16792	1.59924	1	1	1
GOTERM_BP_DIRECT	GO:0090630~activation of GTPase activity	20	0.700771	0.0225942	USP6NL, BCAS3, RABGAP1L, RALGAPA2, DOCK7, TBC1D8, TBC1D9, TBC1D2B, TIAM1, TBC1D1, SIPA1L1, TBC1D4, TBC1D21, TBC1D5, TBC1D30, ECT2, EPHA1, EVI5, TBC1D10A, NDEL1	2520	79	16792	1.68696	1	1	1
GOTERM_BP_DIRECT	GO:0046328~regulation of JNK cascade	7	0.24527	0.0234941	TGFBR3, RAP2A, PHLPP1, MAGI3, F2RL1, GRIK2, MAP4K4	2520	16	16792	2.91528	1	1	1
GOTERM_BP_DIRECT	GO:0006750~glutathione biosynthetic process	7	0.24527	0.0234941	GCLC, MGST2, CHAC2, GGT1, OPLAH, GCLM, GGT2	2520	16	16792	2.91528	1	1	1
GOTERM_BP_DIRECT	GO:0001837~epithelial to mesenchymal transition	11	0.385424	0.0238701	TGFBR3, EPB41L5, NOG, SNAI1, CTNNB1, SOX9, FAM83D, RBPJ, HIF1A, FGFR2, LIMS1	2520	34	16792	2.15584	1	1	1
GOTERM_BP_DIRECT	GO:0061158~3'-UTR-mediated mRNA destabilization	6	0.210231	0.0238846	TRIM71, ZFP36, HNRNPD, CPEB3, ZFP36L2, ZFP36L1	2520	12	16792	3.33175	1	1	1
GOTERM_BP_DIRECT	GO:0048596~embryonic camera-type eye morphogenesis	6	0.210231	0.0238846	ZEB1, KDM2B, FZD5, SP3, PAX6, HIPK2	2520	12	16792	3.33175	1	1	1
GOTERM_BP_DIRECT	GO:0051560~mitochondrial calcium ion homeostasis	6	0.210231	0.0238846	AFG3L2, MCUB, ANXA6, C19ORF12, DISC1, MICU1	2520	12	16792	3.33175	1	1	1
GOTERM_BP_DIRECT	GO:0043434~response to peptide hormone	13	0.455501	0.0253577	SPARC, IRS1, ATP2A2, BRAF, AREG, GNAI1, GIP, LRP6, GNAI2, GJA1, HHEX, TRIM24, DAG1	2520	44	16792	1.96876	1	1	1
GOTERM_BP_DIRECT	GO:0006465~signal peptide processing	9	0.315347	0.0253843	PROS1, HM13, SPPL2A, PROZ, FURIN, SPPL3, PCSK5, SEC11A, SEC11C	2520	25	16792	2.39886	1	1	1
GOTERM_BP_DIRECT	GO:0033344~cholesterol efflux	9	0.315347	0.0253843	ABCA1, STX12, ABCG5, NPC1, SOAT1, SOAT2, APOA4, ABCA7, APOB	2520	25	16792	2.39886	1	1	1
GOTERM_BP_DIRECT	GO:0046686~response to cadmium ion	9	0.315347	0.0253843	GCLC, SPARC, NPC1, ARG1, HAAO, CAT, CDK1, SORD, SOD2	2520	25	16792	2.39886	1	1	1
GOTERM_BP_DIRECT	GO:0071456~cellular response to hypoxia	23	0.805886	0.0254751	ERO1A, EDN1, PRKAA1, ACAA2, EPAS1, SRC, PRKCE, HP1BP3, PTEN, RORA, HIF1A, NDRG1, HIPK2, ZFP36L1, CPEB1, LMNA, GNB1, E2F1, EIF4EBP1, HMOX1, KCNK2, PPARGC1A, NFE2L2	2520	96	16792	1.59646	1	1	1
GOTERM_BP_DIRECT	GO:0036092~phosphatidylinositol-3-phosphate biosynthetic process	14	0.49054	0.025501	KL, IRS1, PIK3R3, FRS2, SYNJ2, PIK3CB, PIK3R1, PIK3C2A, FGF1, PIK3C2B, FGF16, GRB2, ATM, FGFR2	2520	49	16792	1.90385	1	1	1
GOTERM_BP_DIRECT	GO:0042060~wound healing	20	0.700771	0.0255927	DSP, MACF1, SPARC, SMAD3, WNT5B, SDC4, TGFB3, CCL20, NOG, FN1, TGFA, NRG1, GRHL3, TGFBR2, EPB41L4B, PTK7, PECAM1, SDC1, RAF1, ITGA9	2520	80	16792	1.66587	1	1	1
GOTERM_BP_DIRECT	GO:0043043~peptide biosynthetic process	4	0.140154	0.0265973	PCSK1, FURIN, DMD, PCSK5	2520	5	16792	5.33079	1	1	1
GOTERM_BP_DIRECT	GO:0010632~regulation of epithelial cell migration	4	0.140154	0.0265973	MACF1, SRC, PTK2, ARSB	2520	5	16792	5.33079	1	1	1
GOTERM_BP_DIRECT	GO:0022027~interkinetic nuclear migration	4	0.140154	0.0265973	PCM1, HHEX, DOCK7, HOOK3	2520	5	16792	5.33079	1	1	1
GOTERM_BP_DIRECT	GO:0035459~cargo loading into vesicle	4	0.140154	0.0265973	TMED10, KIF13A, MIA2, PICALM	2520	5	16792	5.33079	1	1	1
GOTERM_BP_DIRECT	GO:1900103~positive regulation of endoplasmic reticulum unfolded protein response	4	0.140154	0.0265973	ERN1, XBP1, BAK1, PIK3R1	2520	5	16792	5.33079	1	1	1
GOTERM_BP_DIRECT	GO:0006572~tyrosine catabolic process	4	0.140154	0.0265973	HGD, TAT, FAH, HPD	2520	5	16792	5.33079	1	1	1
GOTERM_BP_DIRECT	GO:0021915~neural tube development	10	0.350385	0.027673	TRIM71, CECR2, SEMA3C, SALL2, TCF7, PLXNA2, PHGDH, AMBRA1, PROX1, ZFP36L1	2520	30	16792	2.22116	1	1	1
GOTERM_BP_DIRECT	GO:0046326~positive regulation of glucose import	10	0.350385	0.027673	RAP1A, IRS1, SLC1A2, GPC3, SORBS1, IGF1, PIK3R1, MAPK14, ADIPOR2, NFE2L2	2520	30	16792	2.22116	1	1	1
GOTERM_BP_DIRECT	GO:0009058~biosynthetic process	10	0.350385	0.027673	ALAS1, NDUFAF6, SPTLC2, SPTLC3, FASN, TAT, GPT2, GOT2, KYAT1, TRIT1	2520	30	16792	2.22116	1	1	1
GOTERM_BP_DIRECT	GO:2000379~positive regulation of reactive oxygen species metabolic process	10	0.350385	0.027673	GADD45A, AKR1C3, AGTR1, NOX4, GRB2, MAPK14, THBS1, AGT, TGFBR2, NFE2L2	2520	30	16792	2.22116	1	1	1
GOTERM_BP_DIRECT	GO:0007018~microtubule-based movement	20	0.700771	0.0288829	DNAH3, DYNC1I2, DNAH17, DNAH5, DNHD1, CLTA, AP2B1, AP2A2, SNX29, DYNC1LI2, KIF3B, KIF4B, KIF16B, KIF5B, KIF13A, DYNLRB2, KIF1B, KIF21B, KIF3C, KIFAP3	2520	81	16792	1.64531	1	1	1
GOTERM_BP_DIRECT	GO:0035023~regulation of Rho protein signal transduction	20	0.700771	0.0288829	FARP2, TRIO, ARHGEF12, ARHGEF26, ARHGEF28, PLEKHG6, ITSN1, VAV2, NET1, TIAM2, TIAM1, AKAP13, DNMBP, ALS2, DLC1, PLEKHG4B, ARHGEF3, ARHGEF4, RAF1, ECT2	2520	81	16792	1.64531	1	1	1
GOTERM_BP_DIRECT	GO:0043488~regulation of mRNA stability	24	0.840925	0.030143	PSMD12, PSMD11, PSMD14, YWHAB, PARN, PUM1, YWHAZ, ZFP36L2, ZFP36L1, PUM2, EXOSC7, PSMA6, CARHSP1, ZFP36, XPO1, XRN1, PSMC4, MAPKAPK2, SERBP1, SCGB1A1, HNRNPD, PSMD1, PABPC1, DCP2	2520	103	16792	1.55266	1	1	1
GOTERM_BP_DIRECT	GO:0000226~microtubule cytoskeleton organization	18	0.630694	0.0311331	CNP, DST, DOCK7, PTK2, EML4, WEE1, DYNC1LI2, ATXN7, RNF19A, SPECC1L, CDK1, TACC1, TACC2, DISC1, NINL, PHLDB2, CLASP1, CDK5RAP2	2520	71	16792	1.68934	1	1	1
GOTERM_BP_DIRECT	GO:0071380~cellular response to prostaglandin E stimulus	7	0.24527	0.0318086	PTGER4, PRKAA1, PTGER2, TNFSF4, PRKCE, GNB1, ACACA	2520	17	16792	2.74379	1	1	1
GOTERM_BP_DIRECT	GO:0001523~retinoid metabolic process	16	0.560617	0.0331902	SDC4, AKR1C1, SDC2, AKR1C3, APOA4, ADH7, DHRS3, TTR, RDH11, RDH10, ALDH1A1, RHO, GPC3, SDC1, GPC4, APOB	2520	61	16792	1.7478	1	1	1
GOTERM_BP_DIRECT	GO:0090244~Wnt signaling pathway involved in somitogenesis	5	0.175193	0.0339	AXIN1, PPP2R3A, AXIN2, DKK1, LRP6	2520	9	16792	3.70194	1	1	1
GOTERM_BP_DIRECT	GO:0016070~RNA metabolic process	5	0.175193	0.0339	ATXN2, RBFOX2, XRN2, TSN, PTBP3	2520	9	16792	3.70194	1	1	1
GOTERM_BP_DIRECT	GO:0086009~membrane repolarization	5	0.175193	0.0339	KCNE1, KCNE2, KCNIP2, ATP1A1, ATP1B1	2520	9	16792	3.70194	1	1	1
GOTERM_BP_DIRECT	GO:0006307~DNA dealkylation involved in DNA repair	5	0.175193	0.0339	FTO, ALKBH2, ASCC1, ALKBH1, ASCC3	2520	9	16792	3.70194	1	1	1
GOTERM_BP_DIRECT	GO:0019058~viral life cycle	10	0.350385	0.033959	PDCD6IP, CHMP4B, CHMP3, NEDD4L, FURIN, VPS37A, VPS37B, RNF103-CHMP3, PCSK5, PPIA	2520	31	16792	2.14951	1	1	1
GOTERM_BP_DIRECT	GO:0016049~cell growth	15	0.525578	0.0340646	XBP1, NDRG4, EDN1, DGKD, SGMS1, TGFB3, SLC3A2, ADRA1A, TGFBR3, RPTOR, SEC61A1, RRAGC, XRN2, NUPR1, PAK4	2520	56	16792	1.78486	1	1	1
GOTERM_BP_DIRECT	GO:0060391~positive regulation of SMAD protein import into nucleus	6	0.210231	0.034117	NUP93, BMP4, DAB2, RBPMS, TGFB3, NODAL	2520	13	16792	3.07546	1	1	1
GOTERM_BP_DIRECT	GO:2001275~positive regulation of glucose import in response to insulin stimulus	6	0.210231	0.034117	OSBPL8, IRS1, NR1H4, PIK3R3, PIK3R1, AGT	2520	13	16792	3.07546	1	1	1
GOTERM_BP_DIRECT	GO:0051258~protein polymerization	6	0.210231	0.034117	FGB, FGA, VTN, FGG, CHMP3, RNF103-CHMP3	2520	13	16792	3.07546	1	1	1
GOTERM_BP_DIRECT	GO:0034453~microtubule anchoring	6	0.210231	0.034117	CEP57, PCM1, CEP350, DAG1, FOPNL, CLASP1	2520	13	16792	3.07546	1	1	1
GOTERM_BP_DIRECT	GO:0001666~response to hypoxia	36	1.26139	0.0347455	ACVRL1, CAMK2D, PRKAA1, AHCY, EPAS1, CXCR4, ITPR2, ABAT, LIMD1, THBS1, HIF1A, SLC6A4, PDLIM1, CST3, SCAP, HMOX1, EP300, EGLN1, EGLN3, CREBBP, SMAD3, NOS2, TGFB3, SLC11A2, ACTN4, ATP1B1, SOD2, TGFBR2, NR4A2, TGFBR3, PKM, CAT, NOX4, ATM, RAF1, AJUBA	2520	172	16792	1.39468	1	1	1
GOTERM_BP_DIRECT	GO:0007519~skeletal muscle tissue development	14	0.49054	0.0347693	SVIL, ELN, CFLAR, GPCPD1, MAPK14, FOXP1, CFL2, MYH14, EP300, FLNB, DMD, SKIL, VAMP5, BVES	2520	51	16792	1.82919	1	1	1
GOTERM_BP_DIRECT	GO:0050714~positive regulation of protein secretion	11	0.385424	0.034992	FGB, FGA, GOLPH3, SEC24A, TGFB3, PLA2G1B, FGG, ADAM9, IGF1, DNM1L, PPIA	2520	36	16792	2.03607	1	1	1
GOTERM_BP_DIRECT	GO:0030177~positive regulation of Wnt signaling pathway	11	0.385424	0.034992	SKI, KANK1, MACF1, DEPDC1B, HHEX, SALL1, FZD4, DISC1, LGR6, FGFR2, ATP6V1C2	2520	36	16792	2.03607	1	1	1
GOTERM_BP_DIRECT	GO:0000186~activation of MAPKK activity	13	0.455501	0.0352315	EGF, EIF2AK2, BRAF, FRS2, GNAI2, CRKL, BMP4, MAP3K15, RAP1A, ADAM9, MAP3K8, RAF1, MAP3K13	2520	46	16792	1.88316	1	1	1
GOTERM_BP_DIRECT	GO:0016525~negative regulation of angiogenesis	16	0.560617	0.0379175	FOXC1, SPARC, ROCK1, ROCK2, SERPINF1, PDE3B, SPINK5, PTPRM, FASLG, THBS2, THBS1, AGT, HHEX, TNMD, COL4A3, STAB1	2520	62	16792	1.71961	1	1	1
GOTERM_BP_DIRECT	GO:0050900~leukocyte migration	27	0.946041	0.0379539	ROCK1, SRC, PROS1, SLC3A2, PIK3CB, PIK3R1, GLG1, SPN, NRAS, INPP5D, ITGAX, SLC16A8, APOB, HRAS, YES1, CXADR, FN1, MERTK, ATP1B1, AIMP1, SLC7A7, JAML, PECAM1, F2RL1, GRB2, ITGA6, PPIA	2520	122	16792	1.47471	1	1	1
GOTERM_BP_DIRECT	GO:0006400~tRNA modification	9	0.315347	0.0396529	QTRT1, TRUB1, TYW5, CDK5RAP1, CDKAL1, TRIT1, ADAT3, AARS, ADAT2	2520	27	16792	2.22116	1	1	1
GOTERM_BP_DIRECT	GO:0008643~carbohydrate transport	9	0.315347	0.0396529	SLC2A9, SLC37A2, SLC2A10, SLC35D3, SLC35D2, SLC5A11, SLC2A2, SLC37A3, MFSD4B	2520	27	16792	2.22116	1	1	1
GOTERM_BP_DIRECT	GO:0015721~bile acid and bile salt transport	9	0.315347	0.0396529	ABCC3, NCOA2, RXRA, ATP8B1, AKR1C1, SLCO2B1, ALB, NR1H4, HNF1A	2520	27	16792	2.22116	1	1	1
GOTERM_BP_DIRECT	GO:0043001~Golgi to plasma membrane protein transport	9	0.315347	0.0396529	RAB10, MACF1, GOLPH3, SYS1, RAB31, KIF13A, VAMP5, SPTBN1, VAMP3	2520	27	16792	2.22116	1	1	1
GOTERM_BP_DIRECT	GO:0071230~cellular response to amino acid stimulus	13	0.455501	0.0410741	XBP1, COL16A1, RPTOR, CPEB1, SOCS1, ZEB1, SESN3, RRAGC, PDGFC, HNRNPD, SH3BP4, CPEB3, CPEB4	2520	47	16792	1.84309	1	1	1
GOTERM_BP_DIRECT	GO:0046034~ATP metabolic process	10	0.350385	0.0411627	ATP6V1A, VCP, AK2, OLA1, AK4, AMPD3, AK5, ATP1B1, MYH4, SLC25A25	2520	32	16792	2.08234	1	1	1
GOTERM_BP_DIRECT	GO:0045740~positive regulation of DNA replication	12	0.420463	0.0416245	ATF1, CST3, TGFB3, PLA2G1B, PDGFC, CDK1, KCTD13, TNFAIP1, RAC1, IGF1, HRAS, AREG	2520	42	16792	1.90385	1	1	1
GOTERM_BP_DIRECT	GO:0051496~positive regulation of stress fiber assembly	12	0.420463	0.0416245	SMAD3, SDC4, TGFB3, LIMK1, NOX4, BRAF, ITGB1BP1, EVL, RAC1, EPHA1, SORBS3, S100A10	2520	42	16792	1.90385	1	1	1
GOTERM_BP_DIRECT	GO:0006024~glycosaminoglycan biosynthetic process	12	0.420463	0.0416245	HS3ST3B1, NDST1, UGDH, SDC4, GLCE, SDC2, SLC35D2, GPC3, SDC1, HS3ST5, GPC4, HS2ST1	2520	42	16792	1.90385	1	1	1
GOTERM_BP_DIRECT	GO:0006939~smooth muscle contraction	7	0.24527	0.0418229	ROCK1, ROCK2, PDE4D, MYH11, NMUR1, ADRA1A, MYLK	2520	18	16792	2.59136	1	1	1
GOTERM_BP_DIRECT	GO:0007160~cell-matrix adhesion	21	0.735809	0.0430339	FGB, FGA, EDA, FGG, ITGA2B, EPDR1, EMP2, SORBS1, NPNT, NID2, TIAM1, VTN, BCL2L11, ADAM9, CTNNB1, ITGA6, ITGB1BP1, ITGB6, RAC1, FREM1, FERMT2	2520	90	16792	1.55481	1	1	1
GOTERM_BP_DIRECT	GO:0050727~regulation of inflammatory response	16	0.560617	0.0431098	SEMA7A, IL1R1, AHSG, STK39, XIAP, ESR1, FOXP1, PYCARD, PSMA6, SHPK, TNFSF4, SCGB1A1, AGTR1, GGT1, BIRC3, BRD4	2520	63	16792	1.69232	1	1	1
GOTERM_BP_DIRECT	GO:0016192~vesicle-mediated transport	32	1.12123	0.0435731	STX12, SEC23A, SAR1B, GDI2, AP4E1, CLTA, AP2A2, NCALD, CECR2, ARL17A, AP1G1, TRAPPC12, NCK2, AP1S3, BVES, CYTH1, BCAS3, JAGN1, MYO5A, AP2B1, TVP23C, ARFGAP3, COPZ1, RAB10, TBC1D4, KXD1, COPG1, OSBPL1A, SFT2D2, VAMP5, PICALM, VAMP3	2520	152	16792	1.40284	1	1	1
GOTERM_BP_DIRECT	GO:0000724~double-strand break repair via homologous recombination	18	0.630694	0.0446559	PSMD14, AP5Z1, XRCC2, NSMCE2, RPA1, NSMCE1, BRCA1, BRCA2, PALB2, RAD51B, MMS22L, MORF4L1, SFPQ, ERCC4, SWI5, NABP1, ATM, FAN1	2520	74	16792	1.62085	1	1	1
GOTERM_BP_DIRECT	GO:0030334~regulation of cell migration	18	0.630694	0.0446559	DDX58, LAMA3, CXCR4, PAX6, SRCIN1, RTN4, RHOB, PARD6B, SST, LMNA, ENPP2, PLXNA2, PECAM1, PLXNA1, PLXNC1, RAC1, SGK1, AJUBA	2520	74	16792	1.62085	1	1	1
GOTERM_BP_DIRECT	GO:0009880~embryonic pattern specification	8	0.280308	0.0462064	SMAD3, SATB2, NOTO, SIM2, NODAL, FGFR2, DISP1, LRP6	2520	23	16792	2.31774	1	1	1
GOTERM_BP_DIRECT	GO:0042176~regulation of protein catabolic process	6	0.210231	0.0466826	XPO1, CHEK2, PSMD1, NEDD4L, FURIN, FAM83D	2520	14	16792	2.85578	1	1	1
GOTERM_BP_DIRECT	GO:0007049~cell cycle	43	1.50666	0.0468997	CDC123, SRC, CCDC124, AHR, BRCA1, DBF4B, USP39, GNAI1, PDCD2L, RCBTB1, AURKB, CCAR1, GNAI2, RPS6KA3, PARD6B, TLK2, PIM1, TLK1, MAPK1, MAP3K8, EVI5, PELO, PAK4, TIPIN, PDCD6IP, URGCP, PRKCE, USP2, SIAH1, PRPF40A, BLCAP, TERF2, PTP4A1, PARD3, SPECC1L, CHMP3, GMNC, PKN2, TACC1, MNAT1, RNF103-CHMP3, CDKN3, ARL8B	2520	217	16792	1.32042	1	1	1
GOTERM_BP_DIRECT	GO:0000301~retrograde transport, vesicle recycling within Golgi	4	0.140154	0.0473176	GOLGA5, CUX1, COG3, COG1	2520	6	16792	4.44233	1	1	1
GOTERM_BP_DIRECT	GO:0046600~negative regulation of centriole replication	4	0.140154	0.0473176	RBM14-RBM4, TRIM37, BRCA1, CDK5RAP2	2520	6	16792	4.44233	1	1	1
GOTERM_BP_DIRECT	GO:0060440~trachea formation	4	0.140154	0.0473176	BMP4, MAPK1, CTNNB1, TGFBR2	2520	6	16792	4.44233	1	1	1
GOTERM_BP_DIRECT	GO:0050851~antigen receptor-mediated signaling pathway	4	0.140154	0.0473176	RFTN2, SLA2, BCAR1, SPG21	2520	6	16792	4.44233	1	1	1
GOTERM_BP_DIRECT	GO:0009396~folic acid-containing compound biosynthetic process	4	0.140154	0.0473176	MTHFD1L, MTHFD2, MTHFD2L, MTHFS	2520	6	16792	4.44233	1	1	1
GOTERM_BP_DIRECT	GO:0072384~organelle transport along microtubule	4	0.140154	0.0473176	ARHGAP21, COPG1, KIF3C, BORCS5	2520	6	16792	4.44233	1	1	1
GOTERM_BP_DIRECT	GO:0030644~cellular chloride ion homeostasis	4	0.140154	0.0473176	ABCC2, TBXAS1, FASLG, CKB	2520	6	16792	4.44233	1	1	1
GOTERM_BP_DIRECT	GO:0010467~gene expression	13	0.455501	0.04756	EDA, METTL3, HNRNPR, HNRNPL, GOLPH3, METTL14, POLR2A, HNRNPH1, HNRNPD, IGF2BP1, NOX4, POLR2F, POLR2H	2520	48	16792	1.8047	1	1	1
GOTERM_BP_DIRECT	GO:0030148~sphingolipid biosynthetic process	13	0.455501	0.04756	CERS3, CERS4, SGMS1, ELOVL5, SPHK1, SGPP1, ALDH3A2, FA2H, SPTLC2, SPTLC3, DEGS1, SPTSSA, PLPP3	2520	48	16792	1.8047	1	1	1
GOTERM_BP_DIRECT	GO:0003281~ventricular septum development	9	0.315347	0.0484605	SALL1, LUZP1, PTK7, SUFU, HEG1, XIRP2, FRS2, GATA4, AP2B1	2520	28	16792	2.14184	1	1	1
GOTERM_BP_DIRECT	GO:0045931~positive regulation of mitotic cell cycle	9	0.315347	0.0484605	FOXA1, TAL1, SPHK1, USP2, CDK1, EIF4EBP1, PKN2, BRCA2, SHB	2520	28	16792	2.14184	1	1	1
GOTERM_BP_DIRECT	GO:0090200~positive regulation of release of cytochrome c from mitochondria	9	0.315347	0.0484605	PYCARD, BCL2L11, BIK, PDCD5, BMF, BAK1, MFF, DNM1L, PLA2G6	2520	28	16792	2.14184	1	1	1
GOTERM_BP_DIRECT	GO:2000145~regulation of cell motility	9	0.315347	0.0484605	ROCK1, ROCK2, EGF, ABL2, ARHGAP18, PKN2, NRG1, RAF1, SSX2IP	2520	28	16792	2.14184	1	1	1
GOTERM_BP_DIRECT	GO:0031338~regulation of vesicle fusion	12	0.420463	0.0486247	USP6NL, TBC1D1, RABGAP1L, TBC1D4, TBC1D5, TBC1D21, TBC1D30, TBC1D8, TBC1D9, TBC1D2B, EVI5, TBC1D10A	2520	43	16792	1.85958	1	1	1
GOTERM_BP_DIRECT	GO:0030155~regulation of cell adhesion	12	0.420463	0.0486247	PPP1CB, NUAK1, ROCK1, ROCK2, LAMA3, ABL2, PTPRJ, PKP4, LMO7, SOX9, PRLR, CYTH1	2520	43	16792	1.85958	1	1	1
GOTERM_BP_DIRECT	GO:0071364~cellular response to epidermal growth factor stimulus	10	0.350385	0.0493291	EEF1A1, ERRFI1, ZFP36, CAD, INPP5K, PTPN12, SOX9, IQGAP1, ZFP36L2, ZFP36L1	2520	33	16792	2.01924	1	1	1
GOTERM_BP_DIRECT	GO:0010718~positive regulation of epithelial to mesenchymal transition	10	0.350385	0.0493291	EPB41L5, DAB2, SMAD3, TGFB3, ZNF703, SNAI1, CTNNB1, ALX1, AXIN2, TGFBR2	2520	33	16792	2.01924	1	1	1
GOTERM_BP_DIRECT	GO:1902042~negative regulation of extrinsic apoptotic signaling pathway via death domain receptors	10	0.350385	0.0493291	FGB, FGA, TMBIM1, FGG, HMOX1, FASLG, BRCA1, CFLAR, RFFL, RAF1	2520	33	16792	2.01924	1	1	1
GOTERM_BP_DIRECT	GO:0060044~negative regulation of cardiac muscle cell proliferation	5	0.175193	0.04993	GJA1, NOG, PTEN, KCNK2, TGFBR2	2520	10	16792	3.33175	1	1	1
GOTERM_BP_DIRECT	GO:0046621~negative regulation of organ growth	5	0.175193	0.04993	WWC2, PTEN, PTK2, SLC6A4, STK3	2520	10	16792	3.33175	1	1	1
GOTERM_BP_DIRECT	GO:0086013~membrane repolarization during cardiac muscle cell action potential	5	0.175193	0.04993	KCNE1, KCNIP2, KCNQ1, ATP1A1, ATP1B1	2520	10	16792	3.33175	1	1	1
GOTERM_BP_DIRECT	GO:0043268~positive regulation of potassium ion transport	5	0.175193	0.04993	DLG1, KIF5B, STK39, ANK2, DRD1	2520	10	16792	3.33175	1	1	1
GOTERM_BP_DIRECT	GO:0034976~response to endoplasmic reticulum stress	18	0.630694	0.0499752	ERO1A, XBP1, UBA5, EIF2AK3, ATP2A2, TXNDC11, PIK3R1, PLA2G6, THBS1, PDIA5, ERN1, PPP2CB, BCL2L11, TMX3, DNAJC10, TRIB3, ANKS4B, TXNDC5	2520	75	16792	1.59924	1	1	1
GOTERM_BP_DIRECT	GO:0048013~ephrin receptor signaling pathway	20	0.700771	0.0502324	EPHA4, YES1, ROCK1, ROCK2, SRC, ARPC1B, SDC2, ARHGEF28, ITSN1, AP2B1, AP2A2, GRIN2B, PTK2, VAV2, TIAM1, SIPA1L1, NCK2, RAC1, EPHA1, HRAS	2520	86	16792	1.54965	1	1	1
GOTERM_BP_DIRECT	GO:0007417~central nervous system development	26	0.911002	0.0522083	NCKAP1, CASZ1, SRC, PTEN, HAPLN1, STK3, RPS6KA3, RELN, PDGFC, NDN, NRCAM, CSK, JARID2, ATOH1, ARSB, ARSA, PDX1, WWP1, PAX6, GRHL3, ELP3, DCLK1, ALDH3A2, VCAN, ZEB1, RNF103	2520	120	16792	1.44376	1	1	1
GOTERM_BP_DIRECT	GO:0007179~transforming growth factor beta receptor signaling pathway	21	0.735809	0.0526388	ACVR1, ACVRL1, SMAD3, TGFB3, GDF15, SRC, FURIN, PTPRK, CBL, PTK2, HIPK2, TGFBR2, SMAD7, SKI, TGFBR3, GDF9, FNTA, PARD3, ADAM9, SKIL, FERMT2	2520	92	16792	1.52101	1	1	1
GOTERM_BP_DIRECT	GO:0042981~regulation of apoptotic process	42	1.47162	0.0528506	RBM25, VCP, PHLPP1, HIP1, BCL10, BRCA1, NLRC4, PHB, NDRG1, RTN4, BCL2L13, CASP6, CASP10, TRIM24, SOX9, SKP2, SKIL, RBM10, MCL1, BOK, CREBBP, SDF2L1, CRADD, TGFB3, GDF15, BIK, EIF2AK2, FRS2, CFLAR, ACTN4, ESR1, TNFRSF10D, GDF9, RSL1D1, DLG5, SERBP1, GAS1, ATM, RAF1, SGK1, BCAR1, BIRC3	2520	213	16792	1.31393	1	1	1
GOTERM_BP_DIRECT	GO:0008637~apoptotic mitochondrial changes	7	0.24527	0.0536115	PPP2CB, GCLC, BIK, GCLM, HK2, IFIT2, MCL1	2520	19	16792	2.45497	1	1	1
GOTERM_BP_DIRECT	GO:0016601~Rac protein signal transduction	7	0.24527	0.0536115	FARP2, TIAM1, NCKAP1, ALS2, ELMO1, RHOU, WASF2	2520	19	16792	2.45497	1	1	1
GOTERM_BP_DIRECT	GO:0030168~platelet activation	25	0.875964	0.055293	DGKG, DGKD, SRC, DGKA, ITPR2, PIK3CB, PIK3R1, GNA14, GNA12, MAPK1, RAC1, CLEC1B, FGB, FGA, PRKCE, FGG, MERTK, YWHAZ, RHOB, VAV2, GNB1, CD9, RAF1, DGKI, DGKH	2520	115	16792	1.44859	1	1	1
GOTERM_BP_DIRECT	GO:0046856~phosphatidylinositol dephosphorylation	8	0.280308	0.0570799	INPP5B, INPP5A, INPP5D, PTEN, INPP5J, INPP5K, SYNJ2, MTMR7	2520	24	16792	2.22116	1	1	1
GOTERM_BP_DIRECT	GO:0030866~cortical actin cytoskeleton organization	8	0.280308	0.0570799	EHD2, DLG1, FMNL2, ROCK1, ROCK2, EPB41, EPB41L2, LLGL2	2520	24	16792	2.22116	1	1	1
GOTERM_BP_DIRECT	GO:0070371~ERK1 and ERK2 cascade	8	0.280308	0.0570799	PTGER4, EGF, MAPK1, SOX9, IGF1, ZFP36L2, AGT, ZFP36L1	2520	24	16792	2.22116	1	1	1
GOTERM_BP_DIRECT	GO:0042493~response to drug	57	1.9972	0.0572031	BCAR3, ABCD3, PTEN, PTPRM, ABAT, ADRA1A, SLC6A4, XPO1, CDH1, DPYSL2, TGIF1, ABCC4, ABCC1, ABCG5, ACSL1, ARG1, SORD, SLC6A11, CTPS1, DUSP6, GIP, TGFBR2, NPC1, CAT, PLIN2, TOP1, ABCB1, SEMA3C, SRC, SLC1A2, SLC1A3, TGFA, GATA4, AK4, ATP1A1, THBS1, ACACB, CST3, GRIN2A, GNA12, DRD1, BAK1, PPARGC1A, ABCA1, HTR1E, HTR1D, STAT3, PDX1, GGH, NFATC2, SOD2, SST, SCGB1A1, CDK1, CTNNB1, GCLM, SLC26A5	2520	304	16792	1.2494	1	1	1
GOTERM_BP_DIRECT	GO:0006397~mRNA processing	36	1.26139	0.0574312	RBM25, KHDRBS3, DDX47, CELF5, HNRNPR, ADARB1, USP39, HNRNPLL, IWS1, ZFP36L1, PDCD11, DHX15, SMN2, ZNF326, RBBP6, MBNL3, PPARGC1A, BCAS2, RBM10, SF3A3, RBM39, MBNL1, CNOT6L, RBFOX2, METTL3, PTBP2, PTBP3, HNRNPL, NUDT21, SFPQ, CPEB1, THRAP3, XRN2, SRSF5, RBM23, SRSF7	2520	179	16792	1.34014	1	1	1
GOTERM_BP_DIRECT	GO:0048661~positive regulation of smooth muscle cell proliferation	15	0.525578	0.0575179	ABCC4, CAMK2D, EDN1, IGF1, IRAK4, THBS1, TGFBR2, FOXP1, BMP4, HMOX1, SKP2, MNAT1, PPARGC1A, FGFR2, TGM2	2520	60	16792	1.66587	1	1	1
GOTERM_BP_DIRECT	GO:0051289~protein homotetramerization	15	0.525578	0.0575179	DPYS, HM13, MAT1A, SAMHD1, SOD2, ACACB, ACACA, CRYZ, GLS, RXRA, CTH, CAT, EVL, DNM1L, DCTPP1	2520	60	16792	1.66587	1	1	1
GOTERM_BP_DIRECT	GO:0050679~positive regulation of epithelial cell proliferation	15	0.525578	0.0575179	NOG, TGFA, LAMB1, LAMC1, IGF1, FGF1, FOXP1, BMP4, NME1-NME2, HYAL1, SOX9, HRAS, NODAL, FGFR2, STOX1	2520	60	16792	1.66587	1	1	1
GOTERM_BP_DIRECT	GO:0045944~positive regulation of transcription from RNA polymerase II promoter	166	5.8164	0.0575218	FOXA1, ATF1, GABPB2, JADE1, RORA, AHR, NR3C1, RBPJ, FGF1, RPS6KA3, SALL1, CREB3L3, EP300, SOX9, CDON, ACVR1, SMARCC1, HNF1A, POU3F1, RUNX1, FOXP1, MAF, LMX1A, SUB1, RBM14-RBM4, RAF1, GCM1, DLX3, TNKS, EPAS1, CTR9, SUPT4H1, GATA5, GATA4, NRF1, PIK3R1, HIF1A, NME1-NME2, ATXN7, NDN, ALX1, PPARGC1A, PPARGC1B, AKIRIN2, XBP1, CREBBP, YES1, SMAD3, FZD5, TGFB3, ESRRB, NFATC3, PBX3, NFATC2, IGF1, MAFA, ES…	2520	981	16792	1.12756	1	1	1
GOTERM_BP_DIRECT	GO:0042127~regulation of cell proliferation	37	1.29643	0.0579531	SRC, PTGER2, TCF7, HP1BP3, ARX, XIAP, BRCA1, NDRG1, SAT1, PTGS1, HHEX, NUAK1, ABL2, CSK, STAT6, SOX9, S100A11, JAK1, TCFL5, EGLN3, YES1, RBFOX2, NOS2, TGFB3, BRAF, TOPORS, PTK2, AGT, TGFBR2, TNFRSF10D, NFKBIA, FA2H, TAL1, AGTR1, PLCD3, SGK1, LGR5	2520	185	16792	1.3327	1	1	1
GOTERM_BP_DIRECT	GO:0006099~tricarboxylic acid cycle	9	0.315347	0.0584449	CS, MDH1, IDH2, OGDH, SUCLG2, DLST, ACO1, SUCLG1, DHTKD1	2520	29	16792	2.06798	1	1	1
GOTERM_BP_DIRECT	GO:0030203~glycosaminoglycan metabolic process	9	0.315347	0.0584449	VCAN, FOXC1, SDC4, SDC2, GXYLT1, GPC3, SDC1, GPC4, GNS	2520	29	16792	2.06798	1	1	1
GOTERM_BP_DIRECT	GO:0048008~platelet-derived growth factor receptor signaling pathway	9	0.315347	0.0584449	NRP1, SRC, PDGFC, PTEN, ARID5B, PTPRJ, IQGAP1, PIK3C2A, BCAR1	2520	29	16792	2.06798	1	1	1
GOTERM_BP_DIRECT	GO:0046627~negative regulation of insulin receptor signaling pathway	9	0.315347	0.0584449	KANK1, PTPN1, GSK3A, LMBRD1, SOCS1, NCOA5, IRS1, AHSG, INPP5K	2520	29	16792	2.06798	1	1	1
GOTERM_BP_DIRECT	GO:0055070~copper ion homeostasis	3	0.105116	0.0607432	XIAP, COMMD1, CUTC	2520	3	16792	6.66349	1	1	1
GOTERM_BP_DIRECT	GO:0015917~aminophospholipid transport	3	0.105116	0.0607432	ABCA1, ATP11B, ABCA7	2520	3	16792	6.66349	1	1	1
GOTERM_BP_DIRECT	GO:1902306~negative regulation of sodium ion transmembrane transport	3	0.105116	0.0607432	CAMK2D, NEDD4L, COMMD1	2520	3	16792	6.66349	1	1	1
GOTERM_BP_DIRECT	GO:0008218~bioluminescence	3	0.105116	0.0607432	SERPIND1, SDC2, SERPINA10	2520	3	16792	6.66349	1	1	1
GOTERM_BP_DIRECT	GO:0045213~neurotransmitter receptor metabolic process	3	0.105116	0.0607432	FNTA, DMD, NRG1	2520	3	16792	6.66349	1	1	1
GOTERM_BP_DIRECT	GO:0009451~RNA modification	3	0.105116	0.0607432	PARN, CDK5RAP1, ADAT3	2520	3	16792	6.66349	1	1	1
GOTERM_BP_DIRECT	GO:0035024~negative regulation of Rho protein signal transduction	6	0.210231	0.0616385	KANK1, DLC1, KCTD13, TNFAIP1, ADRA1A, SCAI	2520	15	16792	2.6654	1	1	1
GOTERM_BP_DIRECT	GO:0060441~epithelial tube branching involved in lung morphogenesis	6	0.210231	0.0616385	FOXA1, BMP4, DLG5, DAG1, CTNNB1, SOX9	2520	15	16792	2.6654	1	1	1
GOTERM_BP_DIRECT	GO:0042993~positive regulation of transcription factor import into nucleus	6	0.210231	0.0616385	XBP1, SMAD3, DDX58, CDH1, PIK3R1, TMEM173	2520	15	16792	2.6654	1	1	1
GOTERM_BP_DIRECT	GO:0033627~cell adhesion mediated by integrin	6	0.210231	0.0616385	VTN, COL16A1, ADAM9, ITGA6, ITGB6, FBN1	2520	15	16792	2.6654	1	1	1
GOTERM_BP_DIRECT	GO:0006198~cAMP catabolic process	6	0.210231	0.0616385	PDE11A, PDE10A, PDE1A, PDE4D, PDE3B, PDE8B	2520	15	16792	2.6654	1	1	1
GOTERM_BP_DIRECT	GO:0045454~cell redox homeostasis	18	0.630694	0.061918	ERO1A, NOS2, TXNRD1, GLRX5, GSR, DIO2, TXNDC11, GLRX2, PRDX6, TXNDC16, PDIA5, GCLC, TMX3, PRDX1, DNAJC10, CAMP, NFE2L2, TXNDC5	2520	77	16792	1.5577	1	1	1
GOTERM_BP_DIRECT	GO:0007266~Rho protein signal transduction	13	0.455501	0.0625582	ROCK1, ROCK2, LIMK1, ARHGAP29, ARHGAP5, RHOB, CDC42EP4, CDC42EP3, GNA12, PECAM1, AGTR1, ARHGEF3, CTNNAL1	2520	50	16792	1.73251	1	1	1
GOTERM_BP_DIRECT	GO:0008104~protein localization	15	0.525578	0.0647645	CMTM8, PLLP, CBY1, AKAP7, DHCR24, PALM2-AKAP2, GRIN2A, ALS2, MALL, RAB35, CEP250, NRCAM, ULK1, HAP1, KIFAP3	2520	61	16792	1.63856	1	1	1
GOTERM_BP_DIRECT	GO:0001947~heart looping	15	0.525578	0.0647645	MKKS, NDRG4, SMAD3, SETDB2, GATA4, FOXN4, HIF1A, TBX3, TGFBR2, GJA1, SUFU, NOTO, CLUAP1, NODAL, CCDC40	2520	61	16792	1.63856	1	1	1
GOTERM_BP_DIRECT	GO:0006919~activation of cysteine-type endopeptidase activity involved in apoptotic process	19	0.665732	0.0648357	EGLN3, VCP, HIP1, SMAD3, CRADD, SLC11A2, EIF2AK3, FASLG, NLRC4, F3, ROBO1, PYCARD, BCL2L13, BCL2L10, NLRP12, BCL2L11, DLC1, COL4A3, BOK	2520	83	16792	1.52538	1	1	1
GOTERM_BP_DIRECT	GO:0060828~regulation of canonical Wnt signaling pathway	7	0.24527	0.0672133	AMER1, CCNY, FZD5, CTNND2, ZNF703, CDK14, SOX7	2520	20	16792	2.33222	1	1	1
GOTERM_BP_DIRECT	GO:0019370~leukotriene biosynthetic process	7	0.24527	0.0672133	GGTLC1, PLA2G1B, MGST2, LTA4H, PLA2G5, GGT1, GGT2	2520	20	16792	2.33222	1	1	1
GOTERM_BP_DIRECT	GO:0072583~clathrin-mediated endocytosis	7	0.24527	0.0672133	HIP1, FCHO1, CANX, CLTA, AP2B1, AP2A2, PICALM	2520	20	16792	2.33222	1	1	1
GOTERM_BP_DIRECT	GO:0014911~positive regulation of smooth muscle cell migration	7	0.24527	0.0672133	VTN, NRP1, CAMK2D, SRC, NOX4, HAS2, IGF1	2520	20	16792	2.33222	1	1	1
GOTERM_BP_DIRECT	GO:0008286~insulin receptor signaling pathway	18	0.630694	0.0685652	ATP6V1A, PTPN1, KL, SMARCC1, GSK3A, IRS1, CAV2, PIK3R3, PIK3R1, SORBS1, PIK3C2A, BAIAP2L1, EIF4EBP1, GRB2, SOCS7, ATP6V0D2, BCAR1, ATP6V1C2	2520	78	16792	1.53773	1	1	1
GOTERM_BP_DIRECT	GO:0006654~phosphatidic acid biosynthetic process	10	0.350385	0.0686845	SH3GLB1, PLA2G1B, GPAT4, DGKA, PLA2G2A, GPAT3, GPD1L, GPAT2, PLA2G5, PLD1	2520	35	16792	1.90385	1	1	1
GOTERM_BP_DIRECT	GO:0048016~inositol phosphate-mediated signaling	5	0.175193	0.0693981	EDN1, INPP5A, EDN3, ITPR2, NMUR1	2520	11	16792	3.02886	1	1	1
GOTERM_BP_DIRECT	GO:0033120~positive regulation of RNA splicing	5	0.175193	0.0693981	ERN1, POLR2A, SRSF5, PIK3R1, HNRNPLL	2520	11	16792	3.02886	1	1	1
GOTERM_BP_DIRECT	GO:0060213~positive regulation of nuclear-transcribed mRNA poly(A) tail shortening	5	0.175193	0.0693981	ZFP36, AGO2, PABPC1, CPEB3, TOB1	2520	11	16792	3.02886	1	1	1
GOTERM_BP_DIRECT	GO:0001886~endothelial cell morphogenesis	5	0.175193	0.0693981	CLIC4, ARHGEF26, HEG1, TNMD, PECAM1	2520	11	16792	3.02886	1	1	1
GOTERM_BP_DIRECT	GO:0030278~regulation of ossification	5	0.175193	0.0693981	PTGER4, ACVR1, MAPK1, MAPK14, DHRS3	2520	11	16792	3.02886	1	1	1
GOTERM_BP_DIRECT	GO:0060976~coronary vasculature development	8	0.280308	0.069406	BMP4, NDST1, PTK7, SUFU, GPC3, AP2B1, PCSK5, ADAMTS6	2520	25	16792	2.13232	1	1	1
GOTERM_BP_DIRECT	GO:0042572~retinol metabolic process	9	0.315347	0.0696348	TTR, RDH11, RDH10, ALDH1A1, AKR1C3, CYP1B1, ADH7, DHRS3, DHRS4	2520	30	16792	1.99905	1	1	1
GOTERM_BP_DIRECT	GO:0006730~one-carbon metabolic process	9	0.315347	0.0696348	CA12, CA1, AHCY, MTHFD1L, CA5A, MTHFD2, MTHFD2L, MAT2B, MAT1A	2520	30	16792	1.99905	1	1	1
GOTERM_BP_DIRECT	GO:0034504~protein localization to nucleus	9	0.315347	0.0696348	BMP4, HHEX, XPO1, DNAJB6, CNEP1R1, LMNA, ABCA7, SOX9, TOPORS	2520	30	16792	1.99905	1	1	1
GOTERM_BP_DIRECT	GO:0032481~positive regulation of type I interferon production	13	0.455501	0.0711087	CREBBP, CRCP, TMEM173, POLR3A, POLR3E, POLR1D, EP300, POLR2F, CTNNB1, STAT6, CD14, LRRFIP1, POLR2H	2520	51	16792	1.69854	1	1	1
GOTERM_BP_DIRECT	GO:0051897~positive regulation of protein kinase B signaling	19	0.665732	0.0714301	OSBPL8, XBP1, HIP1, SRC, ITSN1, AKR1C3, PTPRJ, NRG1, MST1R, F3, THBS1, PTK2, STK3, MYDGF, CD28, NOX4, ITGB1BP1, STOX1, TSPYL5	2520	84	16792	1.50722	1	1	1
GOTERM_BP_DIRECT	GO:0042593~glucose homeostasis	22	0.770848	0.0717957	FOXA1, PRKAA1, G6PC, NCOA5, IRS1, STAT3, PDX1, NR1H4, ACSM2A, PAX6, HNF1A, ADIPOR2, HIF1A, GPRC5B, SESN3, MTNR1B, HECTD4, INPP5K, FFAR1, CSMD1, MCU, FBN1	2520	101	16792	1.45145	1	1	1
GOTERM_BP_DIRECT	GO:0015760~glucose-6-phosphate transport	4	0.140154	0.0737394	SLC37A2, G6PC, SLC37A3, SLC17A3	2520	7	16792	3.80771	1	1	1
GOTERM_BP_DIRECT	GO:0051057~positive regulation of small GTPase mediated signal transduction	4	0.140154	0.0737394	RELN, SRC, BNIP2, CDON	2520	7	16792	3.80771	1	1	1
GOTERM_BP_DIRECT	GO:0034616~response to laminar fluid shear stress	4	0.140154	0.0737394	ABCA1, TGFB3, ADAM9, SMAD7	2520	7	16792	3.80771	1	1	1
GOTERM_BP_DIRECT	GO:0002043~blood vessel endothelial cell proliferation involved in sprouting angiogenesis	4	0.140154	0.0737394	BMP4, ACVRL1, BMPER, ITGB1BP1	2520	7	16792	3.80771	1	1	1
GOTERM_BP_DIRECT	GO:0015872~dopamine transport	4	0.140154	0.0737394	SLC22A3, SLC22A2, CHRM5, DRD1	2520	7	16792	3.80771	1	1	1
GOTERM_BP_DIRECT	GO:0060687~regulation of branching involved in prostate gland morphogenesis	4	0.140154	0.0737394	BMP4, RXRA, ESR1, FGFR2	2520	7	16792	3.80771	1	1	1
GOTERM_BP_DIRECT	GO:0051683~establishment of Golgi localization	4	0.140154	0.0737394	ARHGAP21, SLC9A3R1, COPG1, YWHAZ	2520	7	16792	3.80771	1	1	1
GOTERM_BP_DIRECT	GO:0006548~histidine catabolic process	4	0.140154	0.0737394	HAL, UROC1, AMDHD1, HNMT	2520	7	16792	3.80771	1	1	1
GOTERM_BP_DIRECT	GO:0006734~NADH metabolic process	4	0.140154	0.0737394	VCP, MDH1, OGDH, GPD1L	2520	7	16792	3.80771	1	1	1
GOTERM_BP_DIRECT	GO:0012501~programmed cell death	4	0.140154	0.0737394	PKM, TOP1, RNF130, TGM2	2520	7	16792	3.80771	1	1	1
GOTERM_BP_DIRECT	GO:0038066~p38MAPK cascade	4	0.140154	0.0737394	ZFP36, MAPKAPK2, MAPK14, ZFP36L1	2520	7	16792	3.80771	1	1	1
GOTERM_BP_DIRECT	GO:0060059~embryonic retina morphogenesis in camera-type eye	4	0.140154	0.0737394	PROX1, HIPK2, LRP6, CDON	2520	7	16792	3.80771	1	1	1
GOTERM_BP_DIRECT	GO:2000766~negative regulation of cytoplasmic translation	4	0.140154	0.0737394	CPEB1, HAP1, CPEB3, CPEB4	2520	7	16792	3.80771	1	1	1
GOTERM_BP_DIRECT	GO:1902259~regulation of delayed rectifier potassium channel activity	4	0.140154	0.0737394	KCNE1, KCNE2, KCNS1, KCNS2	2520	7	16792	3.80771	1	1	1
GOTERM_BP_DIRECT	GO:0001783~B cell apoptotic process	4	0.140154	0.0737394	BCL2L11, TRAF3IP2, BAK1, BCL10	2520	7	16792	3.80771	1	1	1
GOTERM_BP_DIRECT	GO:0072383~plus-end-directed vesicle transport along microtubule	4	0.140154	0.0737394	KIF3B, KIF5B, KIF13A, KIFAP3	2520	7	16792	3.80771	1	1	1
GOTERM_BP_DIRECT	GO:0015031~protein transport	71	2.48774	0.0739977	RAB3B, DENND1B, MCFD2, DGKD, DENND1A, GDI2, SEC61A1, BBS9, NPIPA1, CADPS2, JAGN1, TMED9, PDCD6IP, NUP210, EXOC7, AKTIP, DENND2A, ATG10, COG1, VPS13B, VPS37A, COMMD1, ACTN4, VPS37B, COPZ1, RABEP2, RAB35, ATG4C, CHMP3, KDELR2, EXOC6, ITGB1BP1, HAP1, ZG16, ASTN2, SFT2D2, NBAS, AP5Z1, TNKS, MVP, NMD3, SNX3, LMAN1, ARL17A, RAP1A, AP5M1, SCFD2, ZMAT3, VPS54, AP4S1, ECT2, XBP1, CADPS, DENND4C, LCA5, NAC…	2520	395	16792	1.19774	1	1	1
GOTERM_BP_DIRECT	GO:0030900~forebrain development	12	0.420463	0.0742429	NDST1, SETD2, CNP, KDM2B, SRC, DLC1, E2F1, FRS2, POU3F1, PPARGC1A, DKK1, DCLK1	2520	46	16792	1.7383	1	1	1
GOTERM_BP_DIRECT	GO:0007507~heart development	36	1.26139	0.0744296	FOXC1, SPARC, DNAH5, PTEN, GATA5, ECE1, PCSK5, ADIPOR2, ROBO1, ZFP36L1, CRKL, AKAP13, GJA1, PDLIM3, C1ORF127, SALL1, POFUT1, SMYD2, XIRP2, EP300, BVES, ACVR1, MKKS, EDN1, CXADR, HEG1, CAD, MTERF4, SOD2, TGFBR2, ADAM19, PKP2, ATM, RAF1, FBN1, CDKL1	2520	183	16792	1.31085	1	1	1
GOTERM_BP_DIRECT	GO:0071222~cellular response to lipopolysaccharide	24	0.840925	0.0752339	ABCA1, SPON2, XBP1, NOS2, SGMS1, SRC, CCL20, ARG1, PDE4D, CTR9, NR1H4, MAPK14, LITAF, PYCARD, ZFP36, SHPK, TNFSF4, CMPK2, ADAM9, STAP1, CD14, TLR5, PPARGC1A, CAMP	2520	113	16792	1.41525	1	1	1
GOTERM_BP_DIRECT	GO:0043401~steroid hormone mediated signaling pathway	14	0.49054	0.0764347	PAQR8, THRB, ESRRB, HNF4G, NR1H4, RORA, NR2E1, NR2E3, ESR1, NR4A2, BMP4, NR5A1, RXRA, PGRMC2	2520	57	16792	1.63665	1	1	1
GOTERM_BP_DIRECT	GO:0007292~female gamete generation	6	0.210231	0.0789769	GDF9, BCL2L10, SPO11, FSHR, DMC1, PARN	2520	16	16792	2.49881	1	1	1
GOTERM_BP_DIRECT	GO:0008209~androgen metabolic process	6	0.210231	0.0789769	AKR1D1, HSD17B4, CYP3A4, ESR1, PPARGC1A, UGT2B7	2520	16	16792	2.49881	1	1	1
GOTERM_BP_DIRECT	GO:0090307~mitotic spindle assembly	10	0.350385	0.0799154	TPX2, KIF3B, CHEK2, TUBGCP5, ZNF207, XIAP, MYBL2, NLRC4, CLASP1, BIRC3	2520	36	16792	1.85097	1	1	1
GOTERM_BP_DIRECT	GO:0042059~negative regulation of epidermal growth factor receptor signaling pathway	10	0.350385	0.0799154	RNF115, EGF, CLTA, PTPRJ, GRB2, SPRY1, AP2B1, CBL, AP2A2, EPN1	2520	36	16792	1.85097	1	1	1
GOTERM_BP_DIRECT	GO:0007584~response to nutrient	17	0.595655	0.0801846	ABCA1, ARSA, ABCG5, AHCY, ACSL1, PTEN, AKR1C3, ACSL3, ADIPOR2, SLC6A4, TGFBR2, GNAI2, GCLC, PKM, SST, GCLM, ARSB	2520	74	16792	1.5308	1	1	1
GOTERM_BP_DIRECT	GO:0071320~cellular response to cAMP	13	0.455501	0.0803779	KCNE1, PDE4D, AQP9, AKAP7, ITPR2, AKAP6, ZFP36L1, CRHBP, RAP1A, KCNQ1, NOX4, INPP5K, SLC26A3	2520	52	16792	1.66587	1	1	1
GOTERM_BP_DIRECT	GO:0045893~positive regulation of transcription, DNA-templated	90	3.15347	0.0808937	ACVRL1, RNF10, CIITA, RSF1, RORA, BRCA1, AHR, BRCA2, SALL1, CDH1, CHEK2, GPBP1, TRIM24, FAM170A, SOX9, SOX7, CDK5RAP2, ACVR1, SMARCC1, NCOA3, NCOA4, AXIN1, PAX6, HNF1A, PROX1, POU3F1, RUNX3, TOPORS, RUNX1, TOX3, ELF1, ELF2, ELF3, TAL1, THRAP3, KMT2E, KDM3A, FOXC1, SRC, GATA4, FOXK1, BCL10, PHB, HIF1A, NPAS3, LRP6, SERTAD3, SERTAD2, BLOC1S2, TP53INP2, NRIP1, E2F1, HAS3, INPP5K, MAPK1, GPBP1L1, ALX…	2520	515	16792	1.16449	1	1	1
GOTERM_BP_DIRECT	GO:0072659~protein localization to plasma membrane	15	0.525578	0.0810191	DENND4C, MYO5A, EMP2, ANK2, ATP1B1, LRP6, RAB10, EHD2, DLG1, RAP2A, CDH1, SLMAP, TNIK, RAC1, RAMP1	2520	63	16792	1.58655	1	1	1
GOTERM_BP_DIRECT	GO:0071479~cellular response to ionizing radiation	9	0.315347	0.0820437	NET1, GADD45A, SWI5, GRB2, ECT2, MAPK14, TANK, RHOB, RHNO1	2520	31	16792	1.93456	1	1	1
GOTERM_BP_DIRECT	GO:0030879~mammary gland development	7	0.24527	0.0826318	BCL2L11, TGFB3, FASN, NRG1, SOX9, ARHGAP5, TBX3	2520	21	16792	2.22116	1	1	1
GOTERM_BP_DIRECT	GO:0045921~positive regulation of exocytosis	7	0.24527	0.0826318	FGB, CADPS2, FGA, VSNL1, FGG, PLA2G6, CLASP1	2520	21	16792	2.22116	1	1	1
GOTERM_BP_DIRECT	GO:0007492~endoderm development	7	0.24527	0.0826318	EPB41L5, HHEX, SMAD3, KIF16B, WNT8A, GATA4, LAMC1	2520	21	16792	2.22116	1	1	1
GOTERM_BP_DIRECT	GO:0071480~cellular response to gamma radiation	7	0.24527	0.0826318	YAP1, CHEK2, TLK2, NOX4, ATM, GTF2H5, TSPYL5	2520	21	16792	2.22116	1	1	1
GOTERM_BP_DIRECT	GO:0019432~triglyceride biosynthetic process	8	0.280308	0.0831947	GPAT4, MOGAT1, PNPLA3, GPAT3, GPD1L, GPAT2, LPIN2, LPIN3	2520	26	16792	2.05031	1	1	1
GOTERM_BP_DIRECT	GO:0045070~positive regulation of viral genome replication	8	0.280308	0.0831947	DDX3X, LARP1, STAU1, CD28, PKN2, ADARB1, PABPC1, PPIA	2520	26	16792	2.05031	1	1	1
GOTERM_BP_DIRECT	GO:0070328~triglyceride homeostasis	8	0.280308	0.0831947	CETP, LIPC, ANGPTL8, ACSM2A, MIA2, APOA4, RORA, GIP	2520	26	16792	2.05031	1	1	1
GOTERM_BP_DIRECT	GO:0043065~positive regulation of apoptotic process	55	1.92712	0.0851505	CSRNP3, TRIO, DDX3X, PDCD5, ITSN1, FASLG, IFIT2, PYCARD, AKAP13, CYP1B1, RAC1, DNM1L, CTNNBL1, TGM2, BOK, ARHGEF12, ANO6, DUSP6, RHOB, VAV2, TIAM2, TIAM1, BIN1, ARHGEF3, ARHGEF4, ITGA6, NUPR1, BCL2A1, SRC, NLRC4, STK3, BCL2L10, BCLAF1, GRIN2A, BCL2L11, SCIN, ZMAT3, INPP5D, HMOX1, BMF, APBB2, SLIT2, BAK1, ECT2, SPDEF, TGFB3, GADD45A, SIAH1, BMP4, NET1, TFAP4, STK17A, NOX4, CTNNB1, ATM	2520	300	16792	1.22164	1	1	1
GOTERM_BP_DIRECT	GO:0045766~positive regulation of angiogenesis	24	0.840925	0.0879729	ACVRL1, XBP1, SPHK1, GATA4, BRCA1, NR2E1, FGF1, F3, THBS1, HIF1A, CX3CL1, HIPK2, RHOB, TGFBR2, RUNX1, MYDGF, HYAL1, CYP1B1, HMOX1, EPHA1, SASH1, NODAL, CAMP, NFE2L2	2520	115	16792	1.39064	1	1	1
GOTERM_BP_DIRECT	GO:1900034~regulation of cellular response to heat	17	0.595655	0.0883769	CREBBP, CAMK2D, NUP205, NUP210, NUP155, HSBP1, CAMK2A, RPA1, RPTOR, NUP93, DNAJB6, BAG3, MAPKAPK2, EP300, NUP35, MAPK1, ATM	2520	75	16792	1.51039	1	1	1
GOTERM_BP_DIRECT	GO:0042632~cholesterol homeostasis	15	0.525578	0.0900443	ABCA1, CETP, XBP1, ABCG5, G6PC, EPHX2, AKR1C1, MIA2, APOA4, LIPC, NPC1, SOAT1, SOAT2, MALL, APOB	2520	64	16792	1.56176	1	1	1
GOTERM_BP_DIRECT	GO:0030512~negative regulation of transforming growth factor beta receptor signaling pathway	15	0.525578	0.0900443	XBP1, SMAD3, ONECUT2, SMURF2, TGFB3, CAV2, ASPN, GLG1, TGFBR2, SMAD7, SKI, TGFBR3, PEG10, CD109, SKIL	2520	64	16792	1.56176	1	1	1
GOTERM_BP_DIRECT	GO:0006914~autophagy	27	0.946041	0.0911916	USP13, VCP, CLEC16A, PIK3CB, DRAM1, EVA1A, C19ORF12, ARSB, EPM2A, SH3GLB1, ARSA, XBP1, ATG10, WIPI1, VPS37A, VPS37B, NPC1, TRIM17, TBC1D5, ATG4C, PLEKHM1, CHMP3, CHMP4B, ULK2, NHLRC1, HAP1, RNF103-CHMP3	2520	133	16792	1.35274	1	1	1
GOTERM_BP_DIRECT	GO:0071498~cellular response to fluid shear stress	5	0.175193	0.0921548	XBP1, SRC, HAS2, MTSS1, NFE2L2	2520	12	16792	2.77646	1	1	1
GOTERM_BP_DIRECT	GO:0046834~lipid phosphorylation	5	0.175193	0.0921548	DGKG, DGKD, DGKA, SPHK1, DGKI	2520	12	16792	2.77646	1	1	1
GOTERM_BP_DIRECT	GO:0006590~thyroid hormone generation	5	0.175193	0.0921548	DUOX1, CPQ, DIO1, DIO2, DUOX2	2520	12	16792	2.77646	1	1	1
GOTERM_BP_DIRECT	GO:0070989~oxidative demethylation	5	0.175193	0.0921548	FTO, CYP2C9, ALKBH2, ALKBH1, CYP3A4	2520	12	16792	2.77646	1	1	1
GOTERM_BP_DIRECT	GO:0030212~hyaluronan metabolic process	5	0.175193	0.0921548	ITIH2, IL15, HYAL1, ITIH6, PIM1	2520	12	16792	2.77646	1	1	1
GOTERM_BP_DIRECT	GO:0032230~positive regulation of synaptic transmission, GABAergic	5	0.175193	0.0921548	NPS, KIF5B, PRKCE, HAP1, ADRA1A	2520	12	16792	2.77646	1	1	1
GOTERM_BP_DIRECT	GO:0031581~hemidesmosome assembly	5	0.175193	0.0921548	DST, LAMA3, ITGA6, LAMC2, LAMC1	2520	12	16792	2.77646	1	1	1
GOTERM_BP_DIRECT	GO:0060306~regulation of membrane repolarization	5	0.175193	0.0921548	KCNE2, KCNQ1, AKAP7, NEDD4L, AKAP6	2520	12	16792	2.77646	1	1	1
GOTERM_BP_DIRECT	GO:0042574~retinal metabolic process	5	0.175193	0.0921548	RDH11, RDH10, AKR1C1, AKR1C3, CYP1B1	2520	12	16792	2.77646	1	1	1
GOTERM_BP_DIRECT	GO:1902017~regulation of cilium assembly	10	0.350385	0.092192	USP6NL, TBC1D1, IFT88, TBC1D5, TBC1D21, TBC1D8, NOTO, TBC1D2B, EVI5, TBC1D10A	2520	37	16792	1.80094	1	1	1
GOTERM_BP_DIRECT	GO:0090090~negative regulation of canonical Wnt signaling pathway	32	1.12123	0.0939811	AMER1, PSMD12, GSK3A, PSMD11, PSMD14, CTNND1, PTPRO, JADE1, CBY1, LIMD1, STK3, LRP6, ZNRF3, CDH2, GPC3, SOSTDC1, PSMD1, SOX9, ANKRD6, WNT5B, IGFBP4, NOG, AXIN1, PPP2R3A, AXIN2, MCC, MAPK14, DKK1, PSMA6, DAB2, SDHAF2, PSMC4	2520	163	16792	1.30817	1	1	1
GOTERM_BP_DIRECT	GO:0043406~positive regulation of MAP kinase activity	14	0.49054	0.0954185	EDN1, EDN3, SRC, EGF, MST1R, IQGAP1, FGF1, TPD52L1, GH1, PDGFC, NOX4, CSK, HRAS, AJUBA	2520	59	16792	1.58117	1	1	1
GOTERM_BP_DIRECT	GO:0048678~response to axon injury	8	0.280308	0.0984343	CST3, ARG1, CDK1, MTR, RANGAP1, SOD2, KCNK2, GIP	2520	27	16792	1.97437	1	1	1
GOTERM_BP_DIRECT	GO:0072332~intrinsic apoptotic signaling pathway by p53 class mediator	8	0.280308	0.0984343	PYCARD, WWOX, HINT1, ZMAT3, E2F1, ZNF385B, FHIT, BOK	2520	27	16792	1.97437	1	1	1
GOTERM_BP_DIRECT	GO:0014065~phosphatidylinositol 3-kinase signaling	8	0.280308	0.0984343	EDN1, XBP1, IRS1, IGF1, PIK3CB, PIK3R1, NYAP2, ZFP36L1	2520	27	16792	1.97437	1	1	1
GOTERM_BP_DIRECT	GO:0030048~actin filament-based movement	6	0.210231	0.0986303	MYO1B, WIPF3, MYO5A, MYH14, MYH4, WASF2	2520	17	16792	2.35182	1	1	1
GOTERM_BP_DIRECT	GO:0001702~gastrulation with mouth forming second	6	0.210231	0.0986303	ACVR1, UGDH, CTNNB1, FRS2, PLPP3, RNF2	2520	17	16792	2.35182	1	1	1
GOTERM_BP_DIRECT	GO:0060307~regulation of ventricular cardiac muscle cell membrane repolarization	6	0.210231	0.0986303	GJA1, KCNE1, KCNE2, KCNQ1, ANK2, SNTA1	2520	17	16792	2.35182	1	1	1
GOTERM_BP_DIRECT	GO:0043087~regulation of GTPase activity	15	0.525578	0.099674	EPHA4, RDX, IQGAP1, IQGAP2, GAPVD1, RASIP1, PTK2, VAV2, PYCARD, SIPA1L1, ITGB1BP1, EPHA1, AJUBA, BVES, RAB3GAP1	2520	65	16792	1.53773	1	1	1
GOTERM_BP_DIRECT	GO:0014068~positive regulation of phosphatidylinositol 3-kinase signaling	15	0.525578	0.099674	NRG1, IGF1, CBL, PTK2, AGT, GH1, MYDGF, RELN, FSHR, NEDD4, PDGFC, CAT, CD28, F2RL1, SOX9	2520	65	16792	1.53773	1	1	1
GOTERM_BP_DIRECT	GO:0070207~protein homotrimerization	7	0.24527	0.0998362	SKI, SCARA5, ARG1, SIGMAR1, ATXN10, SKIL, DISP1	2520	22	16792	2.1202	1	1	1
GOTERM_CC_DIRECT	GO:0005829~cytosol	630	22.0743	1.19e-14	USP6NL, NCKAP1, TRIO, GLDC, WIPF3, ITSN1, EPRS, MYLK, GLS, RNF115, GJA1, DPYSL5, DPYSL2, PSMD1, RPL38, AP1S3, GTSE1, XYLB, CDK5RAP2, SULT2A1, WSB1, PRKCE, ATG10, GAPVD1, PHKA2, UPB1, WDR77, SULT2B1, LARS2, DEPDC1B, DYNC1LI2, PRKAR1B, DAAM1, MTHFD2, PARD3, NHLRC1, HPD, SKAP2, CRABP2, SAR1B, MAPKAP1, NEDD4L, IQGAP1, BCL10, ADH7, PLA2G6, IQGAP2, HIF1A, OAZ2, SKA1, MTMR7, RNF216, PRDX1, PDGFC, PNPO, …	2663	3315	18224	1.30056	1.06e-11	1.06e-11	1.03e-11
GOTERM_CC_DIRECT	GO:0005913~cell-cell adherens junction	88	3.08339	4.63e-09	DDX3X, YWHAB, CTNND1, OLA1, PTPRM, PVR, CRKL, BAIAP2L1, ATIC, CAPZB, CDH2, CDH1, KIF5B, DAG1, LRRFIP1, MB21D2, TBC1D10A, SCYL1, SH3GLB1, CAST, ANXA2, LMO7, RANGAP1, GAPVD1, YWHAZ, SND1, ATXN2L, PKM, GPRC5A, PKP2, CHMP4B, CD226, ITGA6, TAGLN2, MAPRE1, SSX2IP, PHLDB2, MACF1, LRRC59, AHNAK, SRC, ARHGAP18, CAPG, ASAP1, SLC3A2, IQGAP1, CBL, NDRG1, EVPL, RTN4, CNN3, PDLIM1, LIMA1, LARP1, CALD1, BAG3, P…	2663	323	18224	1.86446	4.13e-06	2.07e-06	2.01e-06
GOTERM_CC_DIRECT	GO:0005925~focal adhesion	99	3.46882	2.79e-08	NCKAP1, ITGA2B, PVR, PPP1CB, PPP1CC, GJA1, ALCAM, CDH2, CDH1, CAPN5, DAG1, RPL38, TGM2, RPS9, LMO7, ACTN4, SRCIN1, ADAM9, LAP3, TLN2, PPIA, AJUBA, PHLDB2, SDC4, IQGAP1, LPP, CNN3, EPB41L5, GRK5, FLRT2, EPB41L2, PACSIN2, YES1, CAV2, RDX, ARHGAP26, PTK2, AIF1L, PPFIBP1, DAB2, RPS29, PTK7, FAT1, NOX4, TADA1, SDC1, FERMT2, NRP1, YWHAB, ARPC1B, GDI2, DOCK7, LIMD1, AKAP12, MRC2, ANXA6, ITGB6, RAC1, JAK…	2663	391	18224	1.73273	2.48e-05	7.99e-06	7.77e-06
GOTERM_CC_DIRECT	GO:0070062~extracellular exosome	507	17.7645	3.58e-08	NCKAP1, PATJ, ITSN1, ABAT, SLC4A4, MYLK, GJA1, ALCAM, DPYSL2, PSMD1, PRSS3, XYLB, CDK5RAP2, GBP6, IAH1, SERPINF1, ARMC9, RNASE4, PDZK1, UPB1, SND1, SULT2B1, HPD, ABCB1, CRABP2, LYPD2, NEDD4L, IQGAP1, IQGAP2, GNS, GLG1, CYB5R3, FLRT2, PRDX1, EPB41L2, PDGFC, PNPO, ST3GAL6, LTA4H, PROM1, KIAA0319L, RREB1, ST3GAL1, S100A11, S100A10, H3F3B, FZD4, RDX, FN1, LYZ, PRDX6, AIF1L, HNRNPL, CS, EHD2, BHMT, FA…	2663	2811	18224	1.2343	3.19e-05	7.99e-06	7.77e-06
GOTERM_CC_DIRECT	GO:0005737~cytoplasm	876	30.6938	1.47e-07	TESK2, SLA2, RBPJ, MYLK, UBASH3B, DPYSL5, DPYSL2, GPBP1, XYLB, RBFOX2, CXADR, TYW5, FRS2, SND1, EML4, FEZ2, MPPE1, SKAP2, URI1, CRABP2, ACTL7B, IQGAP1, PLA2G6, IQGAP2, OAZ2, EPB41L5, LARP1, CYB5R3, RDH10, EPB41L2, PDGFC, LTA4H, GTF2IRD2B, SULT1A4, SULT1A3, CREBBP, MTERF4, EIF2AK3, EIF2AK2, AIF1L, EIF1, MLLT10, BHMT, TDP2, FASN, AGO2, NMT1, PKIG, FERMT2, RNF220, MTMR12, ATF7IP2, TFCP2L1, ARHGAP5, …	2663	5222	18224	1.14799	0.000131	2.62e-05	2.55e-05
GOTERM_CC_DIRECT	GO:0043231~intracellular membrane-bounded organelle	126	4.41486	3.78e-07	ERO1A, IRS1, MPV17L, AQP9, SPPL2A, ECI2, ZDHHC7, ATP12A, EVA1A, GPBP1, GOLGA1, CYP1B1, ZNF326, ACAA1, SYBU, UGT2B10, CADPS2, TIPIN, UGT2B11, ENTPD4, USP3, UGT2B15, NSMCE1, CGRRF1, RUNX1, SULT2B1, ALDH3A2, RRAGC, COL4A3, SPATA18, LLGL2, KMT2E, URI1, CASZ1, VCP, UBA5, MGST2, SLC9A3R1, DPP7, ATXN1, RDH10, PACSIN2, APOB, PROM1, EVI5, ACBD5, ZFHX3, POU2F1, NEK6, ABCA7, BRAF, FOXN2, CYP2C9, SQLE, DAB2,…	2663	558	18224	1.54529	0.000337	5.62e-05	5.47e-05
GOTERM_CC_DIRECT	GO:0016020~membrane	387	13.5599	2.56e-05	EPRS, CNST, CREB3L3, DPYSL2, PSMD1, GTSE1, NUP210, FRS2, GAPVD1, SND1, NUP93, EML4, DYNC1LI2, DAAM1, BIN1, NUP205, ABCB1, PLA2G6, ABO, GLG1, MTMR7, CYB5R3, LARP1, HMOX1, ST3GAL1, EIF2AK3, EIF2AK2, PRRC2C, PRDX6, HNRNPL, XKR9, GRIN3A, SLC6A9, FASN, AGO2, FAT1, SFXN5, PIGU, CLTA, TFCP2L1, ARHGAP5, PRSS21, LRRC1, EEA1, MRC2, ATIC, ANXA6, DLGAP4, PCMTD1, JAK1, SERPINB1, ANXA2, ELOVL5, IFNGR1, EXOC7, …	2663	2200	18224	1.20382	0.0226104	0.00326709	0.00317918
GOTERM_CC_DIRECT	GO:0005856~cytoskeleton	83	2.9082	6.06e-05	HIP1, EDA, ARHGAP39, RND1, AKAP12, EPB41L4B, TRIM9, HINT1, BAIAP2L1, SGCD, SIPA1L1, CAPZB, PSTPIP2, DPYSL2, DAG1, LRRFIP1, NINL, SYBU, JAK1, CDK5RAP2, SNTA1, DSP, DST, HSBP1, PRKCE, MYO7B, WIPI1, ANK2, ENAH, RNF128, TBC1D21, PARD3, EVL, PKP4, ITGB1BP1, TNIK, HAP1, ANKRA2, UTRN, TRIB2, MACF1, PLEKHH2, ROCK1, EPB41, MVP, STK39, AKAP5, ADD3, UACA, EVPL, PDLIM1, EPB41L5, ARHGAP21, SCIN, CALD1, INPP5D…	2663	371	18224	1.53101	0.0525951	0.00675338	0.00657168
GOTERM_CC_DIRECT	GO:0048471~perinuclear region of cytoplasm	126	4.41486	8.67e-05	ANKRD13C, RAB3B, PATJ, CCAR1, DAOA, CDH1, KIF5B, GOLGA1, CEP250, GGT2, CDK5RAP2, TPD52, SERPINF1, PRKCE, SLC11A2, USP2, SPINK5, ACTN4, ACSL3, CDC25C, NRBP1, RNF128, S100A6, NHLRC1, PKP4, TNIK, DGKI, VCP, CNP, TGFA, PLA2G5, BCL10, PLD1, NDRG1, NME1-NME2, CTIF, SLC9A3R1, ATXN2, RAP1A, CMYA5, INPP5K, HMOX1, RAB11FIP4, ABCA1, FZD5, CAV2, EIF2AK3, EIF2AK2, PUM2, EHD2, TF, DLG1, FAT1, NOX4, POC1B-GALNT…	2663	621	18224	1.38852	0.0744291	0.00859346	0.00836225
GOTERM_CC_DIRECT	GO:0005911~cell-cell junction	45	1.57673	0.000106	CLIC4, CTNND1, PTPRM, AQP7, SLC2A2, PTPRJ, PTPRK, PIK3R1, IQGAP1, LIMD1, ADD3, PNN, FLRT2, CDH2, RHO, CSK, ECT2, CXADR, ANXA2, FZD4, MAGI3, HEG1, KRT8, FRS2, ACTN4, RAB10, AFDN, TIAM1, DLG1, OCLN, PTK7, CDC42EP4, PARD3, PKP2, FAT1, CTNNB1, DSG1, GRB2, DSG2, PKP4, TLN2, STEAP1, AJUBA, LIMS1, DSC3	2663	172	18224	1.79043	0.0904603	0.00948116	0.00922606
GOTERM_CC_DIRECT	GO:0005654~nucleoplasm	471	16.5032	0.000165	ATF1, TMEM94, TESK2, EHMT1, HNRNPR, ADARB1, RBPJ, DCAF7, ELK4, ALKBH2, GPBP1, PSMD1, GTSE1, FNBP4, MBNL1, CXADR, RBFOX2, SECISBP2, SOX13, MED7, WDR77, MPPE1, SKAP2, RHNO1, NUP205, CRABP2, MAPKAP1, XPA, NAIF1, GATA5, NEDD4L, GATA4, HIF1A, LARP1, EPB41L2, PNPO, ALX1, LTA4H, RREB1, GTF2IRD2B, PPARGC1A, PPARGC1B, CREBBP, PHC1, H3F3B, NFATC3, NFATC2, THAP11, HNRNPL, MLLT10, CPEB1, AGO2, HNRNPD, NANOG,…	2663	2784	18224	1.15778	0.136972	0.0133906	0.0130303
GOTERM_CC_DIRECT	GO:0005794~Golgi apparatus	164	5.74632	0.000243	ZDHHC7, STMN4, HID1, ZDHHC4, DAOA, CRHBP, GJA1, GOLGA5, CHEK2, GOLGA1, KIFAP3, CDK5RAP2, EPHA4, ST6GAL1, TIPIN, KRT2, GLCE, PRKCE, COG3, GOLGA6L2, GOLGA8K, COG1, ATP11B, ACSL3, CAMKMT, WDR77, ADAM19, XRN1, RNF128, SLC9A8, KDELR2, MPPE1, RAF1, PLPP3, XPR1, MACF1, TMED10, SAR1B, TNKS, MAPKAP1, ARL3, XPA, PLA2G5, PLD1, ABO, GLG1, INPP5B, ARL17A, ARHGAP21, ATXN2, DPP7, SEC14L1, SCAP, ALX1, ST3GAL6, C…	2663	863	18224	1.30049	0.194565	0.0168483	0.016395
GOTERM_CC_DIRECT	GO:0016324~apical plasma membrane	66	2.31254	0.000246	SLC23A2, PATJ, PTPRO, PTEN, SLC2A2, GJA1, CDH2, SLCO2B1, SLC34A2, ABCG5, MREG, ABCC2, PDE4D, SLC11A2, ANXA13, NRG1, ANK2, LMO7, EMP2, PDZK1, ATP1B1, AJAP1, SCNN1B, DSG1, DSG2, TNIK, ATP6V0D2, SHANK2, VAMP3, ATP6V1A, KCNE1, PRKAA1, ABCB1, KCNE4, STK39, AKAP7, SLC3A2, ATP1A1, PLD1, CFAP126, DUOX1, SLC9A3R1, PARD6B, PROM1, MPDZ, CD300LG, SLC17A3, DUOX2, MFSD4B, KL, ATP8B1, RDX, FN1, SORBS2, ABCA7, A…	2663	291	18224	1.55211	0.196722	0.0168483	0.016395
GOTERM_CC_DIRECT	GO:0005634~nucleus	866	30.3434	0.000412	ATF1, EQTN, TESK2, EHMT1, RBPJ, ALKBH2, CRHBP, UBASH3B, TMEM89, GPBP1, PSMD1, RBFOX2, SND1, RFX8, RFX7, RUFY2, ZNF277, URI1, CRABP2, FIGNL2, GATA5, GATA4, IQGAP1, ZNF24, OAZ2, EPB41L5, RNF216, RDH10, EPB41L2, PDGFC, LTA4H, PPARGC1A, ZNF267, PPARGC1B, CREBBP, BTBD16, PBX3, TEX35, EIF2AK2, ZNF34, EIF1, CS, MLLT10, TDP2, AGO2, FAT1, FAT2, NANOG, PKIG, FERMT2, ATF7IP2, TFCP2L1, AREG, TUBA1C, IKBKE, J…	2663	5415	18224	1.09444	0.307762	0.0262679	0.0255611
GOTERM_CC_DIRECT	GO:0031090~organelle membrane	26	0.911002	0.000503	LRRC59, UGT2B28, MGST2, CYP3A4, PTGS1, CYP26B1, CYP2B6, FLRT2, MAP1LC3C, RDH10, CYP2R1, CYP1B1, SEC11A, SEC11C, UGT2B10, UGT2B11, UGT2B15, CYP4F3, CYP3A43, CYP4B1, CYP4F8, CYP4F11, CYP2C9, FA2H, SQLE, UGT2B7	2663	87	18224	2.04516	0.361638	0.0297208	0.0289212
GOTERM_CC_DIRECT	GO:0005577~fibrinogen complex	7	0.24527	0.000545	FGB, FGA, FGL1, FGG, FGL2, FN1, THBS1	2663	9	18224	5.32265	0.384953	0.0297208	0.0289212
GOTERM_CC_DIRECT	GO:0005815~microtubule organizing center	39	1.3665	0.000566	PXK, CCDC124, SLC1A4, AK5, PLA2G6, NR3C1, CEP128, KIF5B, MAPK1, SNCG, CEP250, FOPNL, RBBP6, NINL, EVI5, RAB11FIP4, SCYL1, CDK5RAP2, SPAG9, RBM39, PDCD6IP, YES1, EXOC7, NEK6, LCA5, PDE4DIP, PPP4R3A, HOOK3, PTK2, NUDT21, IFT43, SLMAP, SPECC1L, TUBGCP5, SUCLG2, TACC1, TACC2, ALDOB, AJUBA	2663	153	18224	1.7444	0.396734	0.0297208	0.0289212
GOTERM_CC_DIRECT	GO:0005938~cell cortex	33	1.15627	0.000639	ITPR2, LAMC2, FGF1, ADD3, AKAP12, AKAP13, PARD6B, SCIN, FLNB, STOX1, CLASP1, FGB, FGA, DST, MYO10, ANXA2, USP2, FGG, KDF1, SPINK5, AXIN1, COBL, AXIN2, NRBP1, PTK2, PARD3, NEDD4, CTNNB1, CD302, ASTN2, FGFR2, FERMT2, RAI14	2663	123	18224	1.83604	0.43438	0.0302951	0.02948
GOTERM_CC_DIRECT	GO:0015629~actin cytoskeleton	51	1.78697	0.000645	CLIC4, ONECUT2, ARPC1B, IPP, KLHL33, BAIAP2L1, CAPZB, CDH1, CFL2, PGM1, DST, NCOA5, DDX58, DENND2A, ACTN4, SRCIN1, MTSS1, BIN1, PALLD, CDC42EP4, CDC42EP3, HAP1, TLN2, PPP1R12B, RAI14, AHNAK, ACTL7B, IQGAP1, IQGAP2, ACACA, CNN3, LIMA1, SLC9A3R1, ABLIM1, PDLIM3, CALD1, ABL2, FLNB, APOB, PDLIM5, WASF2, SVIL, NFATC2, SORBS2, CORO2A, CORO2B, AIF1L, CAPZA2, NMT1, BCAR1, MSRB1	2663	218	18224	1.60098	0.437741	0.0302951	0.02948
GOTERM_CC_DIRECT	GO:0030027~lamellipodium	40	1.40154	0.000716	PLEKHH2, ROCK1, CTNND1, PTPRO, ITSN1, PTPRM, IQGAP2, ACTG2, MYLK, NME1-NME2, ABLIM1, CAPZB, ABLIM3, CDH2, CDH1, DAG1, IGF2BP1, APBB2, RAC1, WASF2, MYO10, RDX, SORBS2, MCC, PTPN13, SRCIN1, SLC39A14, NRBP1, PTK2, TIAM2, ENAH, ALS2, PALLD, FAT1, CTNNB1, EVL, PKN2, ITGB1BP1, AJUBA, BCAR1	2663	160	18224	1.71085	0.472106	0.0319315	0.0310724
GOTERM_CC_DIRECT	GO:0005741~mitochondrial outer membrane	37	1.29643	0.0013273	DDX3X, BCL2A1, CNP, MAOA, AMBRA1, MFF, TOMM20, BPHL, ACACB, HK2, PPP1CC, GJA1, BCL2L10, BCL2L11, CYB5R3, BMF, BAK1, USP30, GPAT2, DNM1L, MCL1, BOK, CYB5B, SH3GLB1, EPHA4, ACSL1, ARG1, SLC11A2, ACSL5, ACSL3, TMEM173, QTRT1, PPP2R2B, TOMM7, VDAC2, RAF1, SPATA18	2663	149	18224	1.69937	0.694175	0.0563789	0.0548619
GOTERM_CC_DIRECT	GO:0005604~basement membrane	23	0.805886	0.00166851	SPARC, ANXA2, DST, SERPINF1, LAMA3, LAMB4, NTN4, LAMB1, LAMC1, THBS2, NPNT, NID2, SPN, CST3, VTN, FRAS1, COL4A3, DAG1, TIMP3, ITGA6, FREM1, MEGF9, FBN1	2663	79	18224	1.99239	0.774527	0.0676506	0.0658304
GOTERM_CC_DIRECT	GO:0045121~membrane raft	47	1.64681	0.00185027	STX12, KCNE1, SDC4, AHNAK, FURIN, BCL10, IQGAP1, CBL, GNAI1, SLC6A4, GNAI2, SLC9A3R1, GJA1, INPP5D, DAG1, DMD, CSK, STAT6, CD14, S100A10, ABCA1, RFTN2, CMTM8, CXADR, ANXA2, SMURF2, PLLP, CAV2, ANXA13, EMP2, ANK2, RTN4RL2, CFLAR, SORBS1, SYNJ2, ATP2B1, PDZK1, TGFBR2, DLG1, GPRC5B, NPC1, KCNQ1, MALL, PECAM1, VDAC2, CD226, BIRC3	2663	206	18224	1.56136	0.808328	0.0717583	0.0698276
GOTERM_CC_DIRECT	GO:0031982~vesicle	32	1.12123	0.00265266	RAB3B, CETP, DYNC1I2, STX12, AHNAK, GDI2, ECE1, PIK3C2A, ABO, CST3, RABGEF1, SLC9A3R1, TUBA1C, DPP7, KIF5B, PROM1, SYBU, SLC34A2, PLA2G4F, ANXA2, IFNGR1, MYO5A, TF, PKM, GPRC5A, ALS2, CHMP4B, TAGLN2, WDFY2, LGR6, GPRC5C, PICALM	2663	128	18224	1.71085	0.906456	0.0985907	0.095938
GOTERM_CC_DIRECT	GO:0005783~endoplasmic reticulum	150	5.25578	0.0033942	ERO1A, ANKRD13C, KCNG3, TXNDC11, HNRNPR, CLGN, IFIT2, PYCARD, CRHBP, CREB3L3, POFUT1, KIFAP3, GGT2, TGM2, SEC63, EPM2A, CAST, TPD52, EPHA4, ALG9, PRKCE, SPINK5, CNPY1, ACSL5, CDKAL1, ATP11B, ACSL3, TEX2, ERN1, SULT2B1, RNF128, SOAT1, STIM2, SOAT2, KCNQ1, COL4A3, NHLRC1, KDELR2, MPPE1, LRRC59, VCP, TMED10, CRABP2, KLHL14, SAR1B, YTHDC2, SLC35D3, MGST2, RTN4, PGS1, GRIN2A, CYB5R3, INPP5K, HMOX1, SC…	2663	828	18224	1.23975	0.951818	0.116567	0.113431
GOTERM_CC_DIRECT	GO:0005739~mitochondrion	230	8.05886	0.00340537	SPARC, GLDC, ECI2, ABAT, DCAF5, GLS, GJA1, ALKBH1, DPYSL2, CDK5RAP1, CYP1B1, MTERF1, STARD4, ACSL1, SECISBP2, PRKCE, ACSL5, SND1, AFG3L2, LARS2, MTHFD2, MTHFD2L, SUCLG2, VDAC2, SUCLG1, LAP3, PIF1, URI1, MAOA, NAIF1, MRPL15, PLA2G6, LIAS, PGS1, DHX30, CYB5R3, BLOC1S2, PRDX1, LDHD, PPARGC1B, ARSB, MTERF4, BRAF, CS, GLUD1, ADCK1, FASN, NMT1, OGDH, GNRH1, NOX4, ECHDC2, AARS, LDHAL6B, SLC35F6, CLIC4, …	2663	1331	18224	1.18256	0.952298	0.116567	0.113431
GOTERM_CC_DIRECT	GO:0009986~cell surface	103	3.60897	0.00368713	SPARC, ITGA2B, CLSTN1, PVR, CAPN5, PPFIA4, EPHA4, CXADR, WNT5B, SCARA5, IL1R1, SLC11A2, ENTPD6, PRLR, TMX3, CD109, ADAM9, CD226, KCNE1, KCNE2, ABCB1, SDC4, IGSF3, SDC2, SLC1A2, SLC1A3, TGFA, SLC1A4, PHB, MST1R, IQGAP2, SCUBE3, GRIN2A, PDGFC, PROM1, ARSB, TNFSF18, FZD5, FZD4, TGFB3, GOT2, ABCA7, GRIN2B, AIMP1, LRFN2, TF, LRFN5, ALPP, TNFSF4, CD28, SDC1, FGFR2, FERMT2, ACVRL1, NRP1, CLIC4, CIITA, R…	2663	542	18224	1.3005	0.962932	0.116567	0.113431
GOTERM_CC_DIRECT	GO:0014704~intercalated disc	15	0.525578	0.00375656	DSP, CAMK2D, CXADR, AKAP6, ANK2, ATP1A1, ATP1B1, GJA1, DLG1, CAPZB, CDH2, PKP2, DSG2, VAMP5, SCN1A	2663	45	18224	2.28114	0.965166	0.116567	0.113431
GOTERM_CC_DIRECT	GO:0010494~cytoplasmic stress granule	13	0.455501	0.00378974	MBNL1, DDX3X, RBPMS, STAU1, PABPC4, PUM1, PUM2, ATXN2L, ATXN2, ZFP36, IGF2BP1, PABPC1, LSM14A	2663	36	18224	2.47123	0.966186	0.116567	0.113431
GOTERM_CC_DIRECT	GO:0043234~protein complex	81	2.83812	0.00417244	N6AMT1, PATJ, YWHAB, ATP2A2, BRCA1, BRCA2, NR3C1, DCAF7, PPP1CC, PCM1, CNST, DPYSL2, CEP250, SOX9, DNM1L, BORCS5, SNTA1, SH3GLB1, RBM17, SMARCC1, MREG, CXADR, CAD, HNF1A, ACTN4, DDOST, OXA1L, ALS2, PARD3, CANX, KXD1, UTRN, SSX2IP, DGKI, BIRC3, CAMK2D, PXK, EPB41, DOT1L, HTT, BCL10, ATP1A1, IQGAP1, TANK, STK3, PARD6B, ZNRF2, PRPSAP2, SCIN, TTR, BLOC1S2, ZNF703, EIF4EBP1, SCAP, MAPK1, STAP1, DMD, S…	2663	412	18224	1.34543	0.975998	0.122929	0.119622
GOTERM_CC_DIRECT	GO:0031093~platelet alpha granule lumen	17	0.595655	0.00427221	FGB, FGA, SERPINA3, SERPINA1, SPARC, TGFB3, AHSG, EGF, PROS1, FGG, FN1, PLG, ACTN4, IGF1, THBS1, ALB, A2M	2663	55	18224	2.11524	0.97805	0.122929	0.119622
GOTERM_CC_DIRECT	GO:0042470~melanosome	26	0.911002	0.00483202	TMED10, AHCY, CNP, YWHAB, SLC1A4, CAPG, SLC3A2, ATP1A1, SYNGR1, PRDX1, ANXA6, MYH11, RAC1, MREG, PDCD6IP, ANXA2, SERPINF1, GGH, MYO5A, YWHAZ, SND1, FASN, RAB35, CANX, CALU, RAB17	2663	101	18224	1.76167	0.986708	0.134693	0.131069
GOTERM_CC_DIRECT	GO:0030054~cell junction	87	3.04835	0.00807866	DENND1A, ITSN1, CLSTN1, CHRM5, C4ORF19, GRIK4, GRIK2, GABRR2, TRIM9, GRM2, SIPA1L1, SH3PXD2A, FRRS1L, CDH1, PSD3, TLK2, DNM1L, BCAS2, CDK5RAP2, SNTA1, DSP, CADPS2, EPHA4, SVOP, CXADR, CHRNB3, SLC30A3, GRID1, SIGMAR1, SHISA9, SYN3, SRCIN1, MRPL46, ENAH, TANC1, PARD3, PECAM1, PKP2, PKP4, HAP1, UTRN, SHANK2, DCP2, VAMP3, EPB41, CHRNA6, CAMK2A, CHRNA9, CXCR4, MFF, FAAP20, ARHGAP21, SYNGR1, GRIN2A, ZN…	2663	459	18224	1.29712	0.999279	0.218369	0.212493
GOTERM_CC_DIRECT	GO:0005789~endoplasmic reticulum membrane	152	5.32586	0.00846751	ERO1A, ANKRD13C, PROS1, CLSTN1, TXNDC11, CLGN, GJA1, HHAT, EVA1A, CREB3L3, CYP1B1, NOMO2, SEC63, UGT2B10, RNF43, ALG9, UGT2B11, G6PC, NUP210, ACSL1, DIO1, UGT2B15, SPINK5, ALG14, ACSL5, CDKAL1, SHISA2, ACSL3, PDIA5, ERN1, ALDH3A2, TMX3, SOAT1, STIM2, SOAT2, RAB35, KDELR2, HPD, LRRC59, NDRG4, VCP, TMED10, KLHL14, SAR1B, INSIG2, FAXDC2, ITPR2, TGFA, MGST2, PLD1, RTN4, CYP2B6, CYB5R3, FLRT2, RDH11, …	2663	862	18224	1.20673	0.999492	0.222148	0.21617
GOTERM_CC_DIRECT	GO:0005665~DNA-directed RNA polymerase II, core complex	8	0.280308	0.0102002	POLR2J3, URI1, POLR2J2, POLR2A, CHD6, POLR2F, POLR2H, PPARGC1A	2663	18	18224	3.04152	0.999893	0.251597	0.244827
GOTERM_CC_DIRECT	GO:0005903~brush border	17	0.595655	0.0105446	SLC34A2, MYO7B, SLC2A2, ACTN4, ADD3, LIMA1, MYO1B, SCIN, CAPZB, MYO15B, SOAT2, CAPZA2, MYH14, FLNB, ANKS4B, DNM1L, SLC38A2	2663	60	18224	1.93897	0.999922	0.251597	0.244827
GOTERM_CC_DIRECT	GO:0030496~midbody	30	1.05116	0.010639	CEP126, CLIC4, RALB, ARL3, CCDC124, CTNND1, IQGAP1, GNAI1, AURKB, GNAI2, TTC28, PPP1CC, KIF3B, KIF13A, ECT2, RAB11FIP4, SH3GLB1, SVIL, ANXA2, RDX, TEX14, VPS37B, TOPORS, RAP2A, CDK1, CHMP4B, PKN2, TACC1, PKP4, ARL8B	2663	129	18224	1.59149	0.999928	0.251597	0.244827
GOTERM_CC_DIRECT	GO:0043005~neuron projection	49	1.71689	0.0107183	TENM3, NRSN1, PTPRO, ITSN1, DOCK7, PTEN, STMN4, ABAT, HNMT, SLC6A4, CALB2, SCGN, NRCAM, KIF1B, PSPH, CXADR, CHRNB3, SLC32A1, SLC30A3, ARG1, SLC6A11, ANK2, ACTN4, SHANK2, VAMP3, AHCY, KLHL14, SRC, SLC1A3, IQGAP1, GRIN2A, RAP1A, FLRT2, BAG3, SMN2, INPP5K, MAP4, PDLIM5, MYO10, LIMK1, DTNBP1, MYO5A, BRAF, PTPN13, GRIN2B, CPEB1, GRIN3A, CPEB3, CPEB4	2663	237	18224	1.41488	0.999933	0.251597	0.244827
GOTERM_CC_DIRECT	GO:0016323~basolateral plasma membrane	39	1.3665	0.0112324	SLC23A2, NDRG4, AQP9, STK39, TGFA, AQP4, ATP1A1, ATP12A, SLC4A4, SLC8A2, ATP7B, CDH2, DAG1, SLC12A6, CD300LG, DSP, ABCC4, ABCC1, CXADR, ANXA2, ANXA13, ANK2, ATP2B1, ATP1B1, AJAP1, DISP1, SLC2A9, DLG1, DLG2, SLC7A7, KCNQ1, CLDN7, CTNNB1, SLC26A7, ADAM9, RAB17, CD46, CDH16, SLC26A5	2663	180	18224	1.48274	0.999958	0.256906	0.249994
GOTERM_CC_DIRECT	GO:0012505~endomembrane system	27	0.946041	0.0124877	USP6NL, STX12, ACACB, SLC6A4, SLC9A3R1, LAPTM4B, BCL2L11, PGRMC2, MAP1LC3C, TBC1D30, EVI5, TBC1D10A, PANX3, JAK1, SLC2A10, BIK, TBC1D8, NBEAL1, TBC1D9, TBC1D2B, NRBP1, TBC1D1, TBC1D4, TBC1D21, CDC42EP4, PARD3, CDC42EP3	2663	114	18224	1.62081	0.999986	0.278475	0.270982
GOTERM_CC_DIRECT	GO:0005769~early endosome	47	1.64681	0.0141694	NRP1, SLC35D3, EQTN, CXCR4, ECE1, PHB, TRAK1, LRP6, TRAK2, SNX3, EEA1, RABGEF1, GJA1, RAP1A, SNX27, TMEM127, RPS6KC1, PACSIN2, MAPK1, APOB, WASF2, ATP9A, PTPN1, RABGAP1L, ANXA2, SIAH1, SLC11A2, MYO5A, APOA4, ATP11B, COMMD1, RHOB, PTP4A1, PTP4A2, MYO1B, TF, RAB31, RABEP2, ALS2, KIF16B, KCNQ1, WDFY1, F2RL1, RAB17, WDFY2, ASTN2, ATP6V0D2	2663	229	18224	1.40454	0.999997	0.30827	0.299976
GOTERM_CC_DIRECT	GO:0030057~desmosome	9	0.315347	0.017027	DSP, PNN, PKP2, DSG1, DSG2, PKP4, EVPL, DSC1, DSC3	2663	24	18224	2.56628	1	0.361622	0.351892
GOTERM_CC_DIRECT	GO:0016328~lateral plasma membrane	15	0.525578	0.0175262	PTPRO, AXIN1, AKAP7, IQGAP1, GJA1, DLG1, CDH1, CLDN7, DSG1, CTNNB1, DSG2, DMD, BVES, SNTA1, SLC26A5	2663	53	18224	1.93681	1	0.363567	0.353785
GOTERM_CC_DIRECT	GO:0001726~ruffle	22	0.770848	0.0180858	ARHGEF26, MYO10, ROCK1, ANXA2, RDX, MYO5A, COBL, IQGAP1, MTSS1, NME1-NME2, SLC9A3R1, ALS2, PALLD, S100A6, INPP5J, INPP5K, TRPM7, ITGB1BP1, TLN2, WASF2, S100A11, BCAR1	2663	90	18224	1.67283	1	0.366648	0.356783
GOTERM_CC_DIRECT	GO:0030018~Z disc	27	0.946041	0.0191921	KCNE1, ADRA1A, TTN, JPH2, PDLIM3, CAPZB, DNAJB6, BAG3, CFL2, MYO18B, SMN2, XIRP2, FLNB, DMD, SCN1A, DST, KRT8, PPP2R5A, SORBS2, ANK2, ACTN4, FBXO32, BIN1, PALLD, CTNNB1, PPP1R12B, TRIM54	2663	118	18224	1.56586	1	0.377102	0.366955
GOTERM_CC_DIRECT	GO:0031253~cell projection membrane	5	0.175193	0.0194469	NDRG4, DLG1, RAB35, MAPRE1, BVES	2663	8	18224	4.27713	1	0.377102	0.366955
GOTERM_CC_DIRECT	GO:0016010~dystrophin-associated glycoprotein complex	7	0.24527	0.0207893	SGCD, KRT8, DAG1, DMD, UTRN, SNTB1, SNTB2	2663	16	18224	2.99399	1	0.394554	0.383939
GOTERM_CC_DIRECT	GO:0005901~caveola	17	0.595655	0.0225133	IRS1, CAV2, SRC, AKAP6, FASLG, EMP2, ATP1A1, ATP1B1, TGFBR2, LRP6, EHD2, SPRED1, DLC1, PACSIN2, MAPK1, HMOX1, BVES	2663	65	18224	1.78981	1	0.418372	0.407116
GOTERM_CC_DIRECT	GO:0030659~cytoplasmic vesicle membrane	28	0.981079	0.0243027	CLIC4, YWHAB, HTT, ARHGAP21, ZNRF2, AP1G1, PACSIN2, KIF1B, AP1S3, CADPS2, IFNGR2, CADPS, DENND4C, SNX24, MARCH8, TMEM173, YWHAZ, RAB10, RNF144A, GPRC5B, GPRC5A, APPBP2, TBC1D4, SCNN1B, KCNQ1, ULK2, GPRC5C, VAMP5	2663	126	18224	1.52076	1	0.437814	0.426035
GOTERM_CC_DIRECT	GO:0016459~myosin complex	14	0.49054	0.0245412	ACAA2, MYO10, MYO7B, MYO5A, MYO1B, MYO3B, MYO15B, MYO5C, MYO18B, MYH14, MYH11, BMF, CGNL1, MCL1	2663	50	18224	1.91615	1	0.437814	0.426035
GOTERM_CC_DIRECT	GO:0016023~cytoplasmic, membrane-bounded vesicle	30	1.05116	0.0257647	USP6NL, DGKD, NRSN1, MAPKAP1, CXCR4, CLTA, FASLG, SLA2, AP2A2, DUSP16, DPP7, SOCS1, RAC1, PHLDA1, SYBU, STARD4, DST, SIGMAR1, AXIN1, COMMD1, AXIN2, PRDX6, COMMD7, TF, MALL, CHMP3, ATM, ACSBG1, RNF103-CHMP3, FGFR2	2663	138	18224	1.4877	1	0.450629	0.438505
GOTERM_CC_DIRECT	GO:0032588~trans-Golgi network membrane	20	0.700771	0.0286005	USP6NL, SYS1, RIC1, COG3, AP4E1, COG1, CLTA, MYO1B, MMP24, RAB31, ATP7B, AP1G1, KIF13A, VPS54, AP4S1, AP1S3, LGR6, LGR5, BOK, VAMP3	2663	83	18224	1.64901	1	0.490609	0.477409
GOTERM_CC_DIRECT	GO:0031092~platelet alpha granule membrane	6	0.210231	0.0307431	SPARC, TMX3, ITGA2B, PECAM1, CD9, PHACTR2	2663	13	18224	3.1585	1	0.517412	0.50349
GOTERM_CC_DIRECT	GO:0031410~cytoplasmic vesicle	46	1.61177	0.0326169	USP6NL, NRP1, NRSN1, MAPKAP1, CXCR4, CLTA, TGFA, AP2A2, DUSP16, LRP6, EEA1, DPP7, SOCS1, ATP7B, RUSC2, MAP1LC3C, HYAL1, TP53INP2, KIF1B, MPDZ, PHLDA1, KIAA0319L, SYBU, SH3GLB1, PTPN1, STARD4, GCH1, DST, CAV2, ENTPD4, ARRDC2, SLC11A2, SIGMAR1, AXIN1, EMP2, PRDX6, COMMD7, OCLN, TF, TBC1D5, MALL, NBR1, CHMP3, ATM, ACSBG1, FGFR2	2663	235	18224	1.33956	1	0.538782	0.524286
GOTERM_CC_DIRECT	GO:0005719~nuclear euchromatin	9	0.315347	0.0344735	CECR2, POLR2A, ALKBH1, TCF7, NR1H4, TRIM24, CTNNB1, ASH2L, PPARGC1A	2663	27	18224	2.28114	1	0.553237	0.538352
GOTERM_CC_DIRECT	GO:0005759~mitochondrial matrix	61	2.13735	0.0347324	DMGDH, ALAS1, GLDC, ACSM2A, ABAT, ACSM5, ETFB, TFB1M, NR3C1, ACSM2B, GLS, DHTKD1, ALDH2, CA5A, NARS2, MTERF1, TK2, PDHX, ARG2, PHYKPL, GLRX5, GPT2, BCKDHB, PABPC5, GLRX2, REXO2, CYP27A1, LARS2, SDHAF2, BDH1, MTHFD2, MTHFD2L, SUCLG2, SUCLG1, DLST, AK4, LIAS, BPHL, MTHFD1L, ALDH1B1, PDSS1, MCL1, PTCD1, NUBPL, IDH2, GOT2, GSR, TDRD7, MTHFS, SUOX, SOD2, DHRS2, TRIT1, CS, PDP1, BCKDK, NUDT9, GLUD1, LY…	2663	327	18224	1.2766	1	0.553237	0.538352
GOTERM_CC_DIRECT	GO:0030173~integral component of Golgi membrane	15	0.525578	0.0367969	CSGALNACT1, SLC35B3, ST6GAL1, SAMD8, ST6GALNAC2, SYS1, SGMS1, ENTPD4, GALNT2, ST8SIA3, TVP23C, CUX1, ST3GAL6, B4GALNT2, ST3GAL1	2663	58	18224	1.76985	1	0.575839	0.560345
GOTERM_CC_DIRECT	GO:0005578~proteinaceous extracellular matrix	51	1.78697	0.0388165	SPON2, SERPINA1, SPARC, COL16A1, OLFML2B, COL14A1, UCMA, ELN, FGF1, GLDN, HAPLN1, MMP20, COMP, MMP24, ADAMTS3, CHL1, TIMP3, EMILIN2, SERAC1, ADAMTS6, TECTB, WNT5B, NPNT, ASPN, TGFBR3, VCAN, OPTC, COL4A3, MMP17, COL6A3, COL21A1, MMP19, ZP1, ZG16, ZP2, FBN3, WNT8A, COCH, GLG1, RELN, FLRT2, SPOCK2, GPC3, SLIT2, GPC4, COL26A1, FN1, BMP4, COL9A3, COL9A2, FBN1	2663	268	18224	1.30229	1	0.59002	0.574145
GOTERM_CC_DIRECT	GO:0014069~postsynaptic density	37	1.29643	0.039026	SRC, CLSTN1, CAMK2A, GRIK2, ATP1A1, ADD3, RTN4, CNN3, GRIN2A, SIPA1L1, PSD3, SYNDIG1, MAP4, DISC1, PDLIM5, MPDZ, SPTBN1, EPHA4, IFNGR1, SIGMAR1, DTNBP1, AXIN1, NETO2, AXIN2, SYN3, SRCIN1, DCLK1, TANC1, DLG1, CPEB1, DLG2, GRIN3A, ALS2, PKP4, CPEB3, SHANK2, CPEB4	2663	184	18224	1.37612	1	0.59002	0.574145
GOTERM_CC_DIRECT	GO:0030315~T-tubule	11	0.385424	0.0421407	CAMK2D, AHNAK, STAC, BIN1, TGFB3, RDX, AKAP6, ANK2, ATP1A1, ADRA1A, SCN1A	2663	38	18224	1.98099	1	0.603211	0.586981
GOTERM_CC_DIRECT	GO:0031091~platelet alpha granule	6	0.210231	0.0422102	FGB, FGA, SPARC, FGG, THBS2, THBS1	2663	14	18224	2.93289	1	0.603211	0.586981
GOTERM_CC_DIRECT	GO:0090575~RNA polymerase II transcription factor complex	10	0.350385	0.0426035	NR5A1, WWOX, SFPQ, RXRA, ASCL4, STAT3, TCF12, GATA4, HIF1A, HIPK2	2663	33	18224	2.07376	1	0.603211	0.586981
GOTERM_CC_DIRECT	GO:0016604~nuclear body	10	0.350385	0.0426035	SKI, USP7, UBOX5, CREBBP, ZFHX3, MSANTD1, GEMIN6, RREB1, RNF2, HIPK2	2663	33	18224	2.07376	1	0.603211	0.586981
GOTERM_CC_DIRECT	GO:0005777~peroxisome	23	0.805886	0.0444267	HSDL2, PHYH, ACBD5, ABCD3, MVK, NOS2, EPHX2, MPV17L, IDH2, MYO5A, HSD17B4, MFF, TMEM173, DHRS4, ALDH3A2, ACOXL, TMEM135, CAT, AGPS, TRIM37, DNM1L, ACAA1, NUDT12	2663	104	18224	1.51345	1	0.610895	0.594458
GOTERM_CC_DIRECT	GO:0030426~growth cone	25	0.875964	0.0466045	NRP1, NRSN1, DOCK7, CTNND1, PTPRO, STMN4, HNRNPR, IQGAP1, CBL, DPYSL2, IGF2BP1, INPP5J, MYH14, APBB2, KIF21B, CXADR, SIGMAR1, DTNBP1, MYO5A, PTBP2, TIAM2, ALS2, PALLD, UTRN, SHANK2	2663	116	18224	1.47487	1	0.610895	0.594458
GOTERM_CC_DIRECT	GO:0030175~filopodium	17	0.595655	0.0478882	EPHA4, CXADR, RDX, IQGAP2, SRCIN1, ACTG2, TIAM2, ENAH, SLC9A3R1, MYO1B, DAG1, IGF2BP1, FAT1, ITGA6, DMD, CD302, UTRN	2663	71	18224	1.63856	1	0.610895	0.594458
GOTERM_CC_DIRECT	GO:0055038~recycling endosome membrane	12	0.420463	0.0479128	RAP2C, RAB10, EHD2, RAP2A, PACSIN2, SLC26A7, ATP11B, RAB17, RFFL, NDRG1, RAB11FIP4, BOK	2663	44	18224	1.86638	1	0.610895	0.594458
GOTERM_CC_DIRECT	GO:0045171~intercellular bridge	12	0.420463	0.0479128	KMT2E, LYRM1, TDP2, KRR1, RAB35, XPA, TUT1, TEX14, PIK3CB, AURKB, FAN1, THAP11	2663	44	18224	1.86638	1	0.610895	0.594458
GOTERM_CC_DIRECT	GO:0000242~pericentriolar material	7	0.24527	0.0479402	PCM1, TNKS, BBS9, RAC1, HOOK3, CEP85, CDK5RAP2	2663	19	18224	2.52126	1	0.610895	0.594458
GOTERM_CC_DIRECT	GO:0043034~costamere	7	0.24527	0.0479402	SVIL, SDC4, AHNAK, KRT8, DAG1, DMD, ANK2	2663	19	18224	2.52126	1	0.610895	0.594458
GOTERM_CC_DIRECT	GO:0071944~cell periphery	11	0.385424	0.049521	NME1-NME2, SLC9A3R1, BCAS3, MYO1B, ODAM, PRKCE, RDX, AXIN1, CTNNB1, ITGB1BP1, ACTG2	2663	39	18224	1.93019	1	0.622152	0.605412
GOTERM_CC_DIRECT	GO:0043209~myelin sheath	31	1.08619	0.0503367	ATP6V1A, SLC25A3, VCP, CNTNAP1, CNRIP1, GDI2, DLST, ATP1A1, PHB, NDRG1, NME1-NME2, RAP1A, DPYSL2, PRDX1, MYH14, PHGDH, CKB, CCT5, PDCD6IP, MDH1, RDX, GOT2, ATP1B1, SOD2, CLDN11, PKM, ALB, GNB1, CANX, VDAC2, SERINC5	2663	152	18224	1.3957	1	0.623615	0.606837
GOTERM_CC_DIRECT	GO:0000145~exocyst	7	0.24527	0.0603092	RAB10, RALB, EXOC7, EXOC6B, TNFAIP2, EXOC6, STXBP6	2663	20	18224	2.39519	1	0.736929	0.717101
GOTERM_CC_DIRECT	GO:0030665~clathrin-coated vesicle membrane	5	0.175193	0.0639059	DAB2, HIP1, AP1G1, DENND1A, VAMP3	2663	11	18224	3.11064	1	0.770325	0.749599
GOTERM_CC_DIRECT	GO:0043025~neuronal cell body	57	1.9972	0.0661381	ACVRL1, NRP1, NRSN1, DENND1A, PTPRK, RPTOR, PYCARD, ALCAM, DPYSL5, DPYSL2, SCN1A, ELOVL5, ARG1, GLRX5, CAD, COBL, GLRX2, SEZ6L, SRCIN1, PTBP2, GIP, TIAM1, TANC1, ALS2, PARD3, CANX, ADNP, SHANK2, DGKI, CAMK2D, KLHL14, STAU1, PDE1A, SLC1A3, SLC1A4, CPLX2, LRP6, CNN3, CST3, SNCG, APOB, SLC38A2, PPARGC1A, SRSF10, EIF4B, MYO10, TGFB3, KLHL1, MYO5A, FBXO31, GRIN3A, SST, CPE, RAB17, ATXN10, KCNK2, PICALM	2663	315	18224	1.23833	1	0.778185	0.757248
GOTERM_CC_DIRECT	GO:0005788~endoplasmic reticulum lumen	37	1.29643	0.0663028	ERO1A, CALR3, SERPINA1, COL16A1, COL14A1, PROZ, SELENOF, THBS1, TXNDC16, MYDGF, LIPC, PDGFC, ARSG, APOB, COLGALT1, UGGT1, ARSB, TXNDC5, ARSA, COL26A1, SDF2L1, PTPRN2, COL27A1, WNT5B, ERAP2, GPX8, GPX7, APOA4, PDIA5, GIP, COL4A3, DNAJC10, CANX, COL6A3, COL21A1, COL9A3, COL9A2	2663	192	18224	1.31878	1	0.778185	0.757248
GOTERM_CC_DIRECT	GO:0032045~guanyl-nucleotide exchange factor complex	4	0.140154	0.0689655	RAP1A, PDE3B, ELMO1, DGKI	2663	7	18224	3.91052	1	0.788392	0.76718
GOTERM_CC_DIRECT	GO:0097433~dense body	4	0.140154	0.0689655	PIWIL2, TF, SND1, SYBU	2663	7	18224	3.91052	1	0.788392	0.76718
GOTERM_CC_DIRECT	GO:0005667~transcription factor complex	37	1.29643	0.0704829	YAP1, GCM1, EPAS1, SATB2, TCF7, GATA5, AHR, NRF1, LIMD1, RBPJ, NR2E3, HIF1A, PDLIM1, EP300, ALX1, E2F6, SKIL, E2F8, ZFHX3, SMAD3, ASCC1, SNAI3, TCF12, PBX3, HNF1A, POU3F1, MED7, SMAD7, SKI, ZEB1, TAL1, SUB1, RBM14-RBM4, CTNNB1, NAA16, AJUBA, RCOR1	2663	193	18224	1.31195	1	0.788392	0.76718
GOTERM_CC_DIRECT	GO:0030014~CCR4-NOT complex	6	0.210231	0.0718911	ZFP36, CNOT6L, CNOT11, CNOT10, CPEB3, TOB1	2663	16	18224	2.56628	1	0.788392	0.76718
GOTERM_CC_DIRECT	GO:0030136~clathrin-coated vesicle	14	0.49054	0.072395	DENND1B, HIP1, DENND1A, WIPI1, PIK3C2A, SNX3, DAB2, FCHO1, AP1G1, MALL, SH3BP4, ASTN2, PICALM, VAMP3	2663	58	18224	1.65186	1	0.788392	0.76718
GOTERM_CC_DIRECT	GO:0032154~cleavage furrow	12	0.420463	0.0724755	LIMA1, SVIL, PPP1CC, NDE1, PLEKHG6, RDX, PKN2, PLCD3, ECT2, RAB11FIP4, RHOB, MYLK	2663	47	18224	1.74725	1	0.788392	0.76718
GOTERM_CC_DIRECT	GO:0005635~nuclear envelope	31	1.08619	0.0818047	LRRC59, NUP205, MGST2, AKAP6, RTN4, CLGN, LMNB1, IPO8, XPO1, PGRMC2, LMNA, BNIP2, LBR, NDEL1, RNF43, DST, NUP155, NUP210, SIGMAR1, RANGAP1, DHRS2, NUP93, PARP11, NPC1, BIN1, TNMD, CNEP1R1, SCGB1A1, S100A6, CHMP4B, NUP35	2663	159	18224	1.33425	1	0.879154	0.855499
GOTERM_CC_DIRECT	GO:0001725~stress fiber	13	0.455501	0.0866186	MST1R, ACTN4, SORBS1, PTK2, MYLK, LIMA1, ABLIM1, ABLIM3, DAAM1, MYH14, NOX4, FLNB, FERMT2	2663	54	18224	1.64749	1	0.916964	0.892292
GOTERM_CC_DIRECT	GO:0030864~cortical actin cytoskeleton	11	0.385424	0.0873788	CAP1, EEF1A1, AKAP13, PLEKHH2, CDH2, CDH1, DLC1, RDX, UTRN, MED28, LLGL2	2663	43	18224	1.75064	1	0.916964	0.892292
GOTERM_CC_DIRECT	GO:0016327~apicolateral plasma membrane	6	0.210231	0.0900764	OCLN, TMEM114, CXADR, NEDD4, CLDN7, MPDZ	2663	17	18224	2.41532	1	0.923542	0.898693
GOTERM_CC_DIRECT	GO:0035371~microtubule plus-end	6	0.210231	0.0900764	DST, MYO5A, MAPRE1, MAPRE2, CLASP1, CDK5RAP2	2663	17	18224	2.41532	1	0.923542	0.898693
GOTERM_CC_DIRECT	GO:0005811~lipid particle	15	0.525578	0.093078	STARD13, VCP, ANXA2, HILPDA, SIGMAR1, FAAH2, HSD17B13, ACSL3, REPIN1, CYB5R3, PNPLA3, PLIN2, PLIN1, METTL7A, RAB3GAP1	2663	66	18224	1.55532	1	0.943473	0.918088
GOTERM_CC_DIRECT	GO:0015630~microtubule cytoskeleton	27	0.946041	0.0943269	CEP57, CLIC4, MAST2, IQGAP1, NDRG1, ALKBH2, NUAK1, KIF3B, ATXN7, MAPK1, MAP4, KIFAP3, DNM1L, RBM39, DST, TEX35, TBCA, AXIN2, WDR11, EML4, TPX2, IFT43, CDC42EP4, CCSER2, TACC1, TACC2, MAPRE2	2663	137	18224	1.3487	1	0.945389	0.919952
GOTERM_CC_DIRECT	GO:0008328~ionotropic glutamate receptor complex	4	0.140154	0.0986767	DLG1, DLG2, SHISA9, SHANK2	2663	8	18224	3.4217	1	0.970285	0.944179
GOTERM_CC_DIRECT	GO:0005876~spindle microtubule	11	0.385424	0.0989865	NCOR1, KIF3B, ARL3, CDK1, XIAP, NLRC4, KIFAP3, CLASP1, SKA1, AURKB, BIRC3	2663	44	18224	1.71085	1	0.970285	0.944179
GOTERM_MF_DIRECT	GO:0005515~protein binding	1448	50.7358	5.53e-09	ATF1, MAPKBP1, C5ORF24, ITSN1, TESK2, EHMT1, SLA2, RBPJ, MYLK, RABGEF1, NDST1, CRHBP, UBASH3B, DPYSL5, DPYSL2, GPBP1, MTERF1, GTSE1, FNBP4, RBFOX2, CXADR, SECISBP2, FRS2, PDZK1, FRS3, PHKA2, SND1, PRKAR1B, CLDN7, FEZ2, AGTR1, MPPE1, SKAP2, URI1, ABCB1, CRABP2, GATA4, MRPL15, IQGAP1, NYAP2, ZNF24, OAZ2, MTMR7, GRIN2A, GUCD1, LARP1, PRPSAP2, RNF216, PDGFC, SYNDIG1, LTA4H, PPARGC1A, SULT1A3, ABCA1, …	2527	8785	16881	1.10108	1.08e-05	1.08e-05	1.08e-05
GOTERM_MF_DIRECT	GO:0098641~cadherin binding involved in cell-cell adhesion	77	2.69797	3.84e-07	DDX3X, YWHAB, CTNND1, OLA1, CRKL, BAIAP2L1, ATIC, CAPZB, CDH1, KIF5B, LRRFIP1, MB21D2, TBC1D10A, SCYL1, SH3GLB1, CAST, ANXA2, RANGAP1, GAPVD1, YWHAZ, SND1, ATXN2L, PKM, GPRC5A, PKP2, CHMP4B, ITGA6, TAGLN2, MAPRE1, PHLDB2, MACF1, LRRC59, AHNAK, SRC, ARHGAP18, CAPG, ASAP1, SLC3A2, IQGAP1, CBL, NDRG1, EVPL, RTN4, CNN3, PDLIM1, LIMA1, LARP1, CALD1, BAG3, PRDX1, PACSIN2, FLNB, STXBP6, PDLIM5, WASF2, S…	2527	290	16881	1.77372	0.00075	0.000375	0.000374
GOTERM_MF_DIRECT	GO:0019901~protein kinase binding	86	3.01331	4.52e-05	ACVRL1, ERRFI1, CTNND1, PTEN, PEBP1, PTPRJ, PTPRK, AP2A2, RPTOR, PPP1CB, SPRED2, RPS6KA3, PPP1CC, SPRED1, ZFP36, DPYSL2, CHEK2, SUFU, CDK5RAP1, CEP250, RAC1, SLC12A6, CDK5RAP2, AXIN1, ANK2, PAX6, TEX14, EMP2, ACSL3, AXIN2, TMEM173, CDC25C, SRCIN1, YWHAZ, EEF1A1, GPRC5B, CCNY, TRIB3, CD226, ITGB1BP1, PPP1R12B, UTRN, EPHA1, MAPKAP1, MVP, PARN, STK39, AKAP7, GATA4, DBF4B, BCL10, ATP1A1, IQGAP1, PLA2…	2527	376	16881	1.52793	0.0845432	0.0294434	0.0293529
GOTERM_MF_DIRECT	GO:0005524~ATP binding	274	9.60056	0.000154	TRIO, TESK2, ACSM5, EPRS, MYLK, RPS6KA3, CHEK2, KIF21B, SEPHS2, XYLB, ACVR1, EPHA4, ENTPD1, ACSL1, PRKCE, MYO7B, ACSL5, ACSL3, RUNX3, RUNX1, AFG3L2, LARS2, DYNC1LI2, SIK3, SUCLG2, ULK2, ULK1, TRIB3, TTLL11, TRIB1, EPHA1, TRIB2, PIF1, ABCB1, FIGNL2, MST1R, ACTR3B, PGS1, DHX30, NUAK1, LARS, DHX35, TRPM7, ABCA1, YES1, CHKA, DNAH17, XRCC2, ABCA9, EIF2AK3, MYO5A, EIF2AK2, ABCA7, BRAF, MTHFS, ABCA8, HS…	2527	1495	16881	1.22434	0.259708	0.0751718	0.0749409
GOTERM_MF_DIRECT	GO:0003779~actin binding	64	2.24247	0.000385	IPP, KLHL33, MYLK, BAIAP2L1, CAPZB, PSTPIP2, MYO18B, DAG1, PHACTR2, SNTA1, TMOD1, CAP1, MYBPC1, DST, TNNC2, MYO7B, ACTN4, MED28, ENAH, MYO3B, DAAM1, TBC1D21, PALLD, EVL, TLN2, MYH4, UTRN, MACF1, PLEKHH2, PXK, EPB41, CXCR4, CAPG, IQGAP2, ADD3, ACTR3B, NCALD, CNN3, ABLIM1, SCIN, ABLIM3, CALD1, CLMN, EPB41L2, XIRP2, FLNB, TRPM7, DMD, PDLIM5, WASF2, SPTBN1, RDX, KLHL1, MYO5A, SORBS1, SSH2, CORO2B, PT…	2527	278	16881	1.5379	0.528642	0.143234	0.142794
GOTERM_MF_DIRECT	GO:0003730~mRNA 3'-UTR binding	18	0.630694	0.000482	SECISBP2, PARN, HNRNPR, PUM1, ZFP36L2, ZFP36L1, PUM2, CRYZ, CARHSP1, ZFP36, CPEB1, LARP1, SERBP1, IGF2BP1, TUT1, PABPC1, CPEB3, CPEB4	2527	49	16881	2.45397	0.610174	0.143234	0.142794
GOTERM_MF_DIRECT	GO:0016874~ligase activity	62	2.17239	0.000513	TRIM71, BRCA1, TRIM9, HERC4, RNF115, KIAA1586, RNF19A, TRIM24, RNF152, KCMF1, RNF43, ACSL1, NSMCE2, ATG10, NSMCE1, ACSL3, CCNB1IP1, TOPORS, RNF144A, RNF144B, TRIM17, RNF128, NFX1, SUCLG2, NHLRC1, TTLL11, SUCLG1, BIRC3, RNF38, UBR4, NEDD4L, XIAP, DTX2, CBL, RNF2, ACACA, MARCH10, ZNRF2, ZNRF3, HECTD1, RNF216, HECTD4, RBBP6, RFFL, RNF130, UBE2F, SMURF2, SIAH1, WWP1, MARCH8, MEX3C, TTLL6, SH3RF2, UBO…	2527	270	16881	1.53398	0.633185	0.143234	0.142794
GOTERM_MF_DIRECT	GO:0008013~beta-catenin binding	25	0.875964	0.000685	AMER1, KANK1, CTNND2, TCF7, CBY1, RORA, PTPRJ, ASH2L, PTPRK, SLC9A3R1, SALL1, CDH2, CDH1, SUFU, DACT2, EP300, SOX9, CXADR, SMAD3, AXIN1, AXIN2, ESR1, SMAD7, NR4A2, DLG5	2527	82	16881	2.03666	0.737582	0.16717	0.166656
GOTERM_MF_DIRECT	GO:0017137~Rab GTPase binding	35	1.22635	0.00109826	USP6NL, DENND1B, DENND1A, BICDL1, NDRG1, SLC6A4, RABGEF1, GOLGA5, RUSC2, AP1G1, TMEM127, TBC1D30, RAC1, DNM1L, EVI5, RAB11FIP4, TBC1D10A, RABGAP1L, RIC1, ANXA2, TBC1D8, MYO5A, TBC1D9, HPS6, TBC1D2B, SYTL3, TBC1D1, ALS2, TBC1D4, TBC1D21, TBC1D5, KIF16B, ULK1, RAB3GAP1, LLGL2	2527	134	16881	1.74484	0.883059	0.237891	0.23716
GOTERM_MF_DIRECT	GO:0004842~ubiquitin-protein transferase activity	71	2.48774	0.00121808	TRIM71, RNF10, KLHL38, IPP, KLHL33, BRCA1, TNFAIP1, TRIM9, HERC4, RNF115, CDC23, RNF19A, TRIM24, SKP2, RNF152, RNF43, ZYG11A, WSB1, NSMCE1, UBE2E2, LMO7, PAX6, FBXO11, FBXW2, TOPORS, RNF144A, RNF144B, TRIM17, KCTD13, NHLRC1, BIRC3, KLHL18, KLHL14, RNF38, UBR4, NEDD4L, XIAP, NLRC4, CBL, RNF2, ZNRF2, ZNRF3, HECTD1, RNF216, HECTD4, RBBP6, RNF130, KLHL29, UBE2H, SMURF2, KLHL28, SIAH1, KLHL1, WWP1, UB…	2527	329	16881	1.44164	0.907483	0.237891	0.23716
GOTERM_MF_DIRECT	GO:0016491~oxidoreductase activity	47	1.64681	0.0016052	DMGDH, DHRS12, ERO1A, MAOA, PYROXD1, GDI2, HSD17B4, HSD17B13, ADH7, CYP3A4, CRYZ, CYB5R3, SESN3, ALDH2, ALDH1B1, ALKBH1, PRDX1, CREG2, SC5D, DHRS4L1, DHRS4L2, WWOX, EGLN3, HSDL2, TXNRD1, AKR1C1, GSR, AKR1C3, SORD, TECRL, SUOX, DHRS2, OXR1, PDIA5, ALDH3A2, CYP2C9, SQLE, CYP24A1, GFOD1, BDH1, ADI1, FASN, ALDH1A1, NOX4, STEAP1, CYB561, BLVRA	2527	200	16881	1.56986	0.956607	0.284995	0.28412
GOTERM_MF_DIRECT	GO:0008134~transcription factor binding	62	2.17239	0.00191492	FOXA1, DDX3X, RORA, AHR, RBPJ, HHEX, HYAL1, RNF19A, SUFU, PIM1, ENPP2, DACT2, EP300, NCOA2, BCAS3, USP7, TLE1, RBFOX2, TCF12, KCTD1, PAX6, PPRC1, TMEM173, YWHAZ, RUNX1, ZEB1, TRIB1, TRIB2, GCM1, FOXC1, INSIG2, EPAS1, CEBPG, DOT1L, HTT, GATA4, PIK3R1, BCL10, HIF1A, PDCD11, E2F1, MAPK1, APBB2, PPARGC1A, PPARGC1B, DR1, CREBBP, SMAD3, ESRRB, STAT3, PDX1, NFATC2, ESR1, SORBS3, MEIS2, NFKBIA, KLF5, NFI…	2527	284	16881	1.45837	0.976327	0.311654	0.310696
GOTERM_MF_DIRECT	GO:0005178~integrin binding	28	0.981079	0.00276991	SEMA7A, COL16A1, SRC, ICAM2, FGF1, THBS1, CX3CL1, VTN, TSPAN8, ITGB6, CXADR, DST, FN1, NRG1, EMP2, ACTN4, IGF1, NPNT, JAML, COL4A3, CD9, ADAM9, ITGA6, CD226, ITGB1BP1, PLPP3, UTRN, FBN1	2527	105	16881	1.7814	0.99556	0.396249	0.395032
GOTERM_MF_DIRECT	GO:0035257~nuclear hormone receptor binding	10	0.350385	0.00289373	NCOA2, BCAS3, NCOR1, NCOA3, NRIP1, EP300, CTNNB1, ACTN4, TACC2, HIF1A	2527	22	16881	3.03648	0.996516	0.396249	0.395032
GOTERM_MF_DIRECT	GO:0016705~oxidoreductase activity, acting on paired donors, with incorporation or reduction of molecular oxygen	18	0.630694	0.00317628	EGLN1, EGLN3, CYP3A43, CYP4F3, CYP4B1, CYP3A4, CYP4F11, CYP4F8, CYP27A1, CYP2C9, CYP27C1, CYP26B1, CYP2B6, CYP11B2, CYP2R1, TBXAS1, CYP20A1, CYP1B1	2527	57	16881	2.10955	0.997997	0.396249	0.395032
GOTERM_MF_DIRECT	GO:0005096~GTPase activator activity	60	2.10231	0.00324628	USP6NL, ERRFI1, DOCK4, GDI2, ARHGAP39, ARHGAP5, SIPA1L1, RGS3, ARHGAP40, TBC1D30, DNM1L, TBC1D10A, AGFG2, GARNL3, ARHGEF12, ELMOD2, RALGAPA2, PLEKHG6, TBC1D8, AXIN1, TBC1D9, TBC1D2B, AXIN2, RANGAP1, GAPVD1, ARFGAP3, ARHGAP45, TIAM2, ARHGAP10, TBC1D1, DEPDC1B, RABEP2, TBC1D4, TBC1D5, TBC1D21, CDC42EP4, ALDH1A1, CDC42EP3, RIN2, LLGL2, ARHGAP18, ASAP1, IQGAP1, ARHGAP15, ARHGAP12, INPP5B, ARHGAP21, C…	2527	279	16881	1.43661	0.998254	0.396249	0.395032
GOTERM_MF_DIRECT	GO:0031625~ubiquitin protein ligase binding	60	2.10231	0.00614088	BRCA1, GRIK2, MAP1LC3C, CASP10, CHEK2, DNM1L, IKBKE, JAK1, USP7, AKTIP, PDE4D, USP2, DIO2, AXIN1, PAX6, AXIN2, RANGAP1, TMEM173, YWHAZ, TRIB3, ANKRA2, TRIB1, TRIB2, USP13, VCP, RALB, HM13, CUL2, KLHL11, CXCR4, AMBRA1, BCL10, HIF1A, TANK, FHIT, POLR2A, SPOP, CKB, RFFL, PPARGC1A, UBE2F, USP25, UBE2H, XBP1, SLF2, SMAD3, FZD5, FZD4, ERLIN1, UBE2G1, BTBD9, PRDX6, LRPPRC, SMAD7, NFKBIA, SKI, UBOX5, ASB…	2527	287	16881	1.39657	0.999994	0.705479	0.703311
GOTERM_MF_DIRECT	GO:0044548~S100 protein binding	7	0.24527	0.00741919	AHNAK, ANXA2, S100A6, ATP2A2, IQGAP1, FGF1, S100A11	2527	13	16881	3.59706	1	0.804982	0.802509
GOTERM_MF_DIRECT	GO:0017112~Rab guanyl-nucleotide exchange factor activity	11	0.385424	0.0094347	DENND1B, RABGEF1, RIC1, ALS2, DENND4A, ST5, DENND1A, DENND4C, DENND2A, RIN2, RAB3GAP1	2527	30	16881	2.44943	1	0.905388	0.902607
GOTERM_MF_DIRECT	GO:0019903~protein phosphatase binding	18	0.630694	0.00955073	VCP, MVP, STAT3, EIF2AK3, PIK3R1, IQGAP1, MAPK14, SNX3, CDH2, PPP6R1, PARD3, PPP6R3, CTNNB1, CSK, GRB2, STAT6, MAP2K7, JAK1	2527	63	16881	1.90864	1	0.905388	0.902607
GOTERM_MF_DIRECT	GO:0016787~hydrolase activity	42	1.47162	0.00973536	VCP, USP38, ABHD1, PLA2G6, OPLAH, BPHL, FHIT, INPP5B, PPP1CB, PPP2CB, NDST1, PPP1CC, HINT1, INPP5A, HINT3, INPP5D, ENPP2, INPP5J, NUDT18, INPP5K, NUDT12, MUTYH, ENTPD1, IAH1, ENTPD4, EPHX2, ENTPD6, EPHX4, FAAH2, SYNJ2, MRPL46, PRDX6, ASRGL1, NUDT9, NUDT21, EHD2, NCEH1, PSMC4, PNPLA3, MPPE1, LYPLAL1, DCP2	2527	191	16881	1.46896	1	0.905388	0.902607
GOTERM_MF_DIRECT	GO:0004725~protein tyrosine phosphatase activity	25	0.875964	0.0113328	PTPRO, PTEN, PTPRM, PTPRJ, PTPRK, DUSP16, MTMR7, PTPRG, CDC14B, DUSP10, UBASH3B, ACP1, EPM2A, PTPN1, DUSP5, PTPRN2, PTPN12, PTPN13, SSH2, CDC25C, PTPN14, DUSP6, PTP4A1, PTPN4, CDKN3	2527	100	16881	1.67006	1	1	0.997439
GOTERM_MF_DIRECT	GO:0008022~protein C-terminus binding	40	1.40154	0.0117986	YAP1, CIITA, PXK, PRKAA1, YWHAB, SRC, ATP2A2, BCL10, PHB, BRCA2, PPP2CB, PPP1CC, ATXN2, ATXN1, BLOC1S2, EP300, CEP250, CSK, HRAS, MPDZ, KPNA3, SASH1, USP7, DST, SIAH1, PRRC2C, FOXN3, ATP1B1, TERF2, AFDN, HIC2, DAB2, DLG1, TFCP2, ERCC4, AGO2, CTNNB1, SDC1, PABPC1, MAPRE1	2527	182	16881	1.46819	1	1	0.997439
GOTERM_MF_DIRECT	GO:0004721~phosphoprotein phosphatase activity	14	0.49054	0.0123307	PHLPP1, PTEN, PPM1H, PTPN12, CDC25C, SSH2, DUSP16, CPPED1, PPP1CB, PPP2CB, PPP1CC, DLG1, DUSP10, PLPP3	2527	45	16881	2.0783	1	1	0.997439
GOTERM_MF_DIRECT	GO:0032403~protein complex binding	44	1.5417	0.0134179	ATF1, NCKAP1, SLC25A3, CIITA, TMED10, YWHAB, CUL2, CAPG, IQGAP1, C8B, NR3C1, RPTOR, SLC9A3R1, PPP1CC, NRAS, RAP1A, BAG3, DAG1, CDK5RAP1, NCK2, SCAP, MB21D2, DISC1, SKIL, WASF2, RBM10, SPTBN1, NDEL1, SLF2, PDX1, LCA5, KRT8, KCTD2, CFLAR, AP2B1, PDZK1, TSN, NFKBIA, GNB1, ULK1, ATM, ITGB1BP1, PFKP, FBN1	2527	206	16881	1.42685	1	1	0.997439
GOTERM_MF_DIRECT	GO:0015485~cholesterol binding	13	0.455501	0.0142881	ABCA1, OSBPL8, CETP, STARD4, ERLIN1, APOA4, NPC1, SOAT1, SOAT2, ANXA6, SCAP, OSBPL1A, OSBP2	2527	41	16881	2.11813	1	1	0.997439
GOTERM_MF_DIRECT	GO:0080025~phosphatidylinositol-3,5-bisphosphate binding	9	0.315347	0.0149283	SNX3, JPH2, HIP1, SESTD1, KIF16B, MAPKAP1, PLEKHA5, WIPI1, COMMD1	2527	23	16881	2.61401	1	1	0.997439
GOTERM_MF_DIRECT	GO:0032266~phosphatidylinositol-3-phosphate binding	11	0.385424	0.0152912	SNX3, JPH2, HIP1, SNX27, SESTD1, KIF16B, PARD3, DENND1A, PLEKHA5, SNX24, WIPI1	2527	32	16881	2.29634	1	1	0.997439
GOTERM_MF_DIRECT	GO:0005070~SH3/SH2 adaptor activity	16	0.560617	0.0154129	BCAR3, CNTNAP1, SRC, SORBS1, SLA2, SHB, TOB1, SHD, CRKL, CHN2, BLNK, CD28, NCK2, STAP1, GRB2, SKAP2	2527	56	16881	1.90864	1	1	0.997439
GOTERM_MF_DIRECT	GO:0035925~mRNA 3'-UTR AU-rich region binding	6	0.210231	0.0156959	ZFP36, CPEB1, HNRNPD, CPEB3, ZFP36L2, ZFP36L1	2527	11	16881	3.64377	1	1	0.997439
GOTERM_MF_DIRECT	GO:0003714~transcription corepressor activity	43	1.50666	0.0166461	YAP1, THRB, YWHAB, UBP1, TFCP2L1, LIMD1, TOB1, CCAR1, SUFU, NRIP1, ALX1, E2F6, SKIL, SCAI, E2F8, TGIF1, TLE4, KLF12, DR1, ZHX2, RBFOX2, HSBP1, ZBTB32, NR1H4, KCTD1, PROX1, CBFA2T2, ZHX1, MEIS2, HIPK2, RUNX1, ASXL1, SKI, NCOR1, ZEB1, AEBP2, TDP2, C1D, TRIB3, NANOG, MXD1, AJUBA, RCOR1	2527	203	16881	1.41503	1	1	0.997439
GOTERM_MF_DIRECT	GO:0030170~pyridoxal phosphate binding	16	0.560617	0.0181024	ALAS1, GOT1, GLDC, PHYKPL, GPT2, TAT, GOT2, MOCOS, ABAT, THNSL2, SPTLC2, SPTLC3, KYNU, CTH, ALB, KYAT1	2527	57	16881	1.87516	1	1	0.997439
GOTERM_MF_DIRECT	GO:0051015~actin filament binding	30	1.05116	0.0196921	MACF1, HIP1, ARPC1B, WIPF3, IQGAP2, SLC6A4, TTN, LIMA1, TMEM201, SCIN, CAPZB, CFL2, ABL2, MYH14, MYH11, CTNNAL1, TMOD1, SVIL, MYO10, TNNC2, ACTN4, CORO2A, CORO2B, LRPPRC, AIF1L, MYO1B, BIN1, TLN2, UTRN, AJUBA	2527	132	16881	1.51824	1	1	0.997439
GOTERM_MF_DIRECT	GO:0001046~core promoter sequence-specific DNA binding	13	0.455501	0.0208764	ZFHX3, NFYA, USP3, PDX1, RORA, NRF1, PROX1, ESR1, THRAP3, NRIP1, SOX9, TOP1, ZNF431	2527	43	16881	2.01961	1	1	0.997439
GOTERM_MF_DIRECT	GO:0046332~SMAD binding	13	0.455501	0.0208764	ACVR1, ACVRL1, SMURF2, TCF12, AXIN1, TOB1, HIPK2, TGFBR2, SKI, TGFBR3, DAB2, CTNNB1, SKIL	2527	43	16881	2.01961	1	1	0.997439
GOTERM_MF_DIRECT	GO:0016303~1-phosphatidylinositol-3-kinase activity	13	0.455501	0.0208764	KL, IRS1, PIK3R3, FRS2, PIK3CB, PIK3R1, PIK3C2A, FGF1, PIK3C2B, FGF16, GRB2, ATM, FGFR2	2527	43	16881	2.01961	1	1	0.997439
GOTERM_MF_DIRECT	GO:0016301~kinase activity	49	1.71689	0.0216294	MAPKBP1, CIITA, DGKD, DGKA, PIK3CB, PIK3C2A, MYLK, PIK3C2B, RPS6KA3, TLK1, TK2, SKP2, SEPHS2, SPHK1, MAGI3, IRAK4, YWHAZ, PKM, PRKAR1B, FAM20B, CMPK2, TRIB3, RAF1, SGMS1, SRC, MAPKAP1, CAMK2A, STK39, PIK3R3, AKAP7, AKAP6, PIK3R1, FGGY, PACSIN2, MAPK1, CSK, CKB, FN3K, CKM, CHKA, PHKB, BRAF, CLK4, BCKDK, WEE1, PKN2, PKIG, FGFR2, CDKN3	2527	241	16881	1.35823	1	1	0.997439
GOTERM_MF_DIRECT	GO:0017049~GTP-Rho binding	7	0.24527	0.0232255	NET1, ROCK1, CDC42EP4, CDC42EP3, KCTD13, STXBP6, TNFAIP1	2527	16	16881	2.92261	1	1	0.997439
GOTERM_MF_DIRECT	GO:0050431~transforming growth factor beta binding	7	0.24527	0.0232255	TGFBR3, ACVR1, ACVRL1, TGFB3, CD109, THBS1, TGFBR2	2527	16	16881	2.92261	1	1	0.997439
GOTERM_MF_DIRECT	GO:0003796~lysozyme activity	6	0.210231	0.023644	LYG1, LYZL1, LYG2, LYZL2, LYZ, LYZL4	2527	12	16881	3.34013	1	1	0.997439
GOTERM_MF_DIRECT	GO:0045295~gamma-catenin binding	6	0.210231	0.023644	CDH2, CDH1, DSG1, PTPRJ, PTPRK, DSC3	2527	12	16881	3.34013	1	1	0.997439
GOTERM_MF_DIRECT	GO:0042626~ATPase activity, coupled to transmembrane movement of substances	13	0.455501	0.024909	ABCC3, ABCA1, ABCC4, ABCC1, ABCG5, ABCD3, ABCB1, ABCC2, ABCA9, ABCA7, ABCA8, ABCC11, ABCC12	2527	44	16881	1.97371	1	1	0.997439
GOTERM_MF_DIRECT	GO:0004090~carbonyl reductase (NADPH) activity	4	0.140154	0.0264144	CBR1, DHRS4L2, DHRS2, DHRS4	2527	5	16881	5.3442	1	1	0.997439
GOTERM_MF_DIRECT	GO:0051400~BH domain binding	4	0.140154	0.0264144	BCL2A1, BIK, BAK1, BOK	2527	5	16881	5.3442	1	1	0.997439
GOTERM_MF_DIRECT	GO:0004445~inositol-polyphosphate 5-phosphatase activity	4	0.140154	0.0264144	INPP5A, INPP5D, INPP5J, INPP5K	2527	5	16881	5.3442	1	1	0.997439
GOTERM_MF_DIRECT	GO:0016922~ligand-dependent nuclear receptor binding	8	0.280308	0.0283112	NCOA2, NCOR1, NCOA3, C1D, NR1H4, TRIM24, PROX1, PPARGC1A	2527	21	16881	2.54486	1	1	0.997439
GOTERM_MF_DIRECT	GO:0032947~protein complex scaffold	12	0.420463	0.0292836	SLC9A3R1, AKAP13, DLG1, CAV2, MAGI3, ITSN1, WWC2, PKP2, AXIN1, AKAP6, DISC1, SASH1	2527	40	16881	2.00408	1	1	0.997439
GOTERM_MF_DIRECT	GO:0019902~phosphatase binding	13	0.455501	0.0294829	PPP1R37, SMAD3, PPP1R21, MAST2, TRPC4AP, SH3RF2, SLC9A3R1, SH3YL1, CARHSP1, DLG1, SPRED1, CNST, MAPK1	2527	45	16881	1.92985	1	1	0.997439
GOTERM_MF_DIRECT	GO:0020037~heme binding	30	1.05116	0.031308	SRC, CYP3A4, PTGS1, DUOX1, CYP26B1, CYP2B6, PGRMC2, CYP2R1, CYP1B1, HMOX1, DUOX2, CYB5B, NOS2, CYP4F3, CYP3A43, CYP4B1, CYP4F8, SUOX, CYP4F11, CYP27A1, CYP2C9, FA2H, CYP27C1, CYP24A1, CYP11B2, TBXAS1, CAT, CYP20A1, NOX4, CYCS	2527	137	16881	1.46283	1	1	0.997439
GOTERM_MF_DIRECT	GO:0005089~Rho guanyl-nucleotide exchange factor activity	19	0.665732	0.0331314	FARP2, TRIO, ARHGEF12, ARHGEF26, ARHGEF28, PLEKHG6, ITSN1, VAV2, NET1, TIAM2, TIAM1, DOCK11, AKAP13, DNMBP, ALS2, PLEKHG4B, ARHGEF3, ARHGEF4, ECT2	2527	77	16881	1.64837	1	1	0.997439
GOTERM_MF_DIRECT	GO:0005158~insulin receptor binding	10	0.350385	0.0334731	PTPN1, LMBRD1, IRS1, SRC, DOK6, FRS2, SORBS1, IGF1, PIK3R1, FRS3	2527	31	16881	2.15492	1	1	0.997439
GOTERM_MF_DIRECT	GO:0036312~phosphatidylinositol 3-kinase regulatory subunit binding	5	0.175193	0.0336172	PIK3R1, CBL, PTPN13, FAM83B, FAM83A	2527	9	16881	3.71125	1	1	0.997439
GOTERM_MF_DIRECT	GO:0052650~NADP-retinol dehydrogenase activity	5	0.175193	0.0336172	RDH11, RDH10, AKR1C3, DHRS3, DHRS4	2527	9	16881	3.71125	1	1	0.997439
GOTERM_MF_DIRECT	GO:0052659~inositol-1,3,4,5-tetrakisphosphate 5-phosphatase activity	5	0.175193	0.0336172	INPP5B, INPP5A, INPP5D, INPP5J, INPP5K	2527	9	16881	3.71125	1	1	0.997439
GOTERM_MF_DIRECT	GO:0004879~RNA polymerase II transcription factor activity, ligand-activated sequence-specific DNA binding	11	0.385424	0.0344594	NR4A2, NR5A1, RXRA, STAT3, ESRRB, NR1H4, HNF4G, RORA, AHR, NR2E3, ESR1	2527	36	16881	2.04119	1	1	0.997439
GOTERM_MF_DIRECT	GO:0042802~identical protein binding	131	4.59005	0.037031	ITGA2B, PYCARD, UBASH3B, DPYSL2, CHEK2, SKP2, IER5, SH3GLB1, EPHA4, TLE1, CXADR, HGD, PHYKPL, USP2, KCTD1, FRS3, KCTD6, ERN1, DAAM1, BIN1, CLDN7, KCTD13, CHMP4B, RAF1, VCP, BRI3, BCL10, FHIT, ADIPOR2, VTN, ATXN1, PRDX1, SMN2, PACSIN2, RBM10, SMAD3, SMURF2, GOT1, TGFB3, SIAH1, GOT2, FN1, EIF2AK3, BRAF, HOOK3, LYZ, ESR1, PAICS, NFKBIA, GLUD1, SDK1, GRIN3A, ALB, CD28, GRB2, MAP3K13, MCU, TCP10L, MYO…	2527	749	16881	1.16838	1	1	0.997439
GOTERM_MF_DIRECT	GO:0000979~RNA polymerase II core promoter sequence-specific DNA binding	15	0.525578	0.0384158	YAP1, KDM2B, H3F3B, NLRC5, PAX6, HNF1A, RBPJ, NR4A2, GBX2, TAL1, SP3, EP300, STAT6, RREB1, ZNF277	2527	57	16881	1.75796	1	1	0.997439
GOTERM_MF_DIRECT	GO:0002020~protease binding	23	0.805886	0.0418676	XBP1, SERPINA1, CRADD, ANXA2, IL1R1, CD70, FN1, FURIN, CFLAR, BCL10, BRCA2, F3, CST4, TTN, PYCARD, COMP, CST3, CST1, CHL1, CD28, TIMP3, A2M, RFFL	2527	101	16881	1.52125	1	1	0.997439
GOTERM_MF_DIRECT	GO:0005085~guanyl-nucleotide exchange factor activity	26	0.911002	0.042757	BCAR3, DOCK6, DOCK5, DOCK4, TRIO, ARHGEF28, DOCK7, ITSN1, AKAP13, DOCK11, FFAR1, ECT2, TBC1D10A, RALGPS2, ARHGEF12, GAPVD1, VAV2, NET1, TIAM2, TIAM1, ALS2, ARHGEF3, ELMO1, ARHGEF4, RAPGEF5, RAB3GAP1	2527	118	16881	1.47192	1	1	0.997439
GOTERM_MF_DIRECT	GO:0061630~ubiquitin protein ligase activity	38	1.33146	0.0432649	TRIM71, RNF38, CUL2, XIAP, CBL, RNF2, RABGEF1, ZNRF2, RNF115, ZNRF3, RNF216, RNF19A, TRIM24, RBBP6, RFFL, SKP2, RNF152, UBE2F, RNF43, UBE2H, SMURF2, AKTIP, SIAH1, WWP1, UBE2G1, MARCH8, CCNB1IP1, TOPORS, MED7, RNF144A, RNF144B, ITCH, RNF128, NEDD4, NHLRC1, ASB4, TRIM37, RNF220	2527	187	16881	1.35748	1	1	0.997439
GOTERM_MF_DIRECT	GO:0004497~monooxygenase activity	15	0.525578	0.0439141	CYP3A43, CYP4F3, CYP4B1, CYP3A4, CYP4F11, YWHAZ, CYP2C9, CYP27C1, CYP26B1, CYP2B6, PAH, CYP2R1, TBXAS1, CYP20A1, CYP1B1	2527	58	16881	1.72765	1	1	0.997439
GOTERM_MF_DIRECT	GO:0005546~phosphatidylinositol-4,5-bisphosphate binding	15	0.525578	0.0439141	AMER1, HIP1, ANXA2, MAPKAP1, ASAP1, COMMD1, JPH2, MYO1B, SCIN, SESTD1, PARD3, KCNQ1, RAB35, STXBP6, KCNJ1	2527	58	16881	1.72765	1	1	0.997439
GOTERM_MF_DIRECT	GO:0004114~3',5'-cyclic-nucleotide phosphodiesterase activity	8	0.280308	0.0456636	PDE11A, PDE10A, PDE1C, PDE1A, PDE4D, PDE3B, PDE8B, RUNX1	2527	23	16881	2.32357	1	1	0.997439
GOTERM_MF_DIRECT	GO:0045296~cadherin binding	8	0.280308	0.0456636	MMP24, CTNND1, PTPRM, CTNNB1, CD46, PROM1, CTNNAL1, NDRG1	2527	23	16881	2.32357	1	1	0.997439
GOTERM_MF_DIRECT	GO:0008514~organic anion transmembrane transporter activity	6	0.210231	0.0462429	SLC22A23, ABCC3, ABCC2, SLCO2B1, ABCC11, SLC17A3	2527	14	16881	2.86297	1	1	0.997439
GOTERM_MF_DIRECT	GO:0047555~3',5'-cyclic-GMP phosphodiesterase activity	6	0.210231	0.0462429	PDE11A, PDE10A, PDE1A, PDE3B, PDE6C, PDE6A	2527	14	16881	2.86297	1	1	0.997439
GOTERM_MF_DIRECT	GO:0003824~catalytic activity	38	1.33146	0.046368	ACSS3, ALAS1, SPO11, ECI2, CWF19L2, ACSM2A, SLC3A1, ACSM5, SLC3A2, PLD1, FHIT, PPCDC, ACSM2B, HINT1, SPTLC2, SPTLC3, CDK5RAP1, MUTYH, ARSA, ACSL1, PHYKPL, EPHX2, GPT2, BCKDHB, PHKB, ACSL3, SYN3, ADAT3, SUGCT, RCL1, HAL, FASN, ECHDC1, SUCLG2, ECHDC2, ACSBG1, KYAT1, MOCS1	2527	188	16881	1.35026	1	1	0.997439
GOTERM_MF_DIRECT	GO:0052658~inositol-1,4,5-trisphosphate 5-phosphatase activity	4	0.140154	0.0470065	INPP5B, INPP5A, INPP5J, INPP5K	2527	6	16881	4.4535	1	1	0.997439
GOTERM_MF_DIRECT	GO:0005547~phosphatidylinositol-3,4,5-trisphosphate binding	11	0.385424	0.0485657	JPH2, MYO1B, MYO10, KIF16B, PARD3, MAPKAP1, ASAP1, IQGAP1, COMMD1, IQGAP2, FERMT2	2527	38	16881	1.93376	1	1	0.997439
GOTERM_MF_DIRECT	GO:0035615~clathrin adaptor activity	5	0.175193	0.0495291	DAB2, HIP1, AP2B1, AP2A2, PICALM	2527	10	16881	3.34013	1	1	0.997439
GOTERM_MF_DIRECT	GO:0005068~transmembrane receptor protein tyrosine kinase adaptor activity	5	0.175193	0.0495291	IRS1, BLNK, STAP1, FRS2, PIK3R1	2527	10	16881	3.34013	1	1	0.997439
GOTERM_MF_DIRECT	GO:0019003~GDP binding	14	0.49054	0.051949	RAB3B, RALB, ARL3, GNAI1, RHOB, RAP2C, RAB10, RAB31, RRAGC, RAB35, SUCLG2, RAB28, RAB17, ARL8B	2527	54	16881	1.73192	1	1	0.997439
GOTERM_MF_DIRECT	GO:0051018~protein kinase A binding	7	0.24527	0.0530519	AKAP12, AKAP13, RDX, DACT2, AKAP7, AKAP6, AKAP5	2527	19	16881	2.46115	1	1	0.997439
GOTERM_MF_DIRECT	GO:0008017~microtubule binding	41	1.43658	0.054165	CEP57, MACF1, ARL3, MAST2, CETN2, NDRG1, SKA1, CNN3, BCL2L11, KIF3B, FNTA, DPYSL5, MAP1LC3C, DPYSL2, KIF5B, KIF13A, ZNF207, KIF1B, KIF21B, KIF3C, MAP4, DNM1L, FAM83D, SYBU, CLASP1, CDK5RAP2, NDEL1, CEP350, NDE1, HOOK3, LRPPRC, REEP1, EML4, TIAM1, KIF4B, KIF16B, TUBGCP5, CCSER2, TRIM54, SAXO2, MAPRE2	2527	208	16881	1.31678	1	1	0.997439
GOTERM_MF_DIRECT	GO:0030742~GTP-dependent protein binding	8	0.280308	0.0564282	RAB3B, EEA1, GCH1, AP1G1, HPS6, RAC1, RAPGEF5, DNM1L	2527	24	16881	2.22675	1	1	0.997439
GOTERM_MF_DIRECT	GO:0005518~collagen binding	15	0.525578	0.0565203	SPARC, SMAD3, COL14A1, FN1, NID2, ASPN, COCH, SMAD7, MRC2, COMP, VTN, CTSL, ADGRG6, ADAM9, ITGA9	2527	60	16881	1.67006	1	1	0.997439
GOTERM_MF_DIRECT	GO:0055106~ubiquitin-protein transferase regulator activity	3	0.105116	0.0604557	TRIB3, TRIB1, TRIB2	2527	3	16881	6.68025	1	1	0.997439
GOTERM_MF_DIRECT	GO:0042731~PH domain binding	3	0.105116	0.0604557	EPHA4, INPP5A, EPB41L2	2527	3	16881	6.68025	1	1	0.997439
GOTERM_MF_DIRECT	GO:0080130~L-phenylalanine:2-oxoglutarate aminotransferase activity	3	0.105116	0.0604557	GOT1, TAT, GOT2	2527	3	16881	6.68025	1	1	0.997439
GOTERM_MF_DIRECT	GO:0004115~3',5'-cyclic-AMP phosphodiesterase activity	6	0.210231	0.0610776	PDE11A, PDE10A, PDE1A, PDE4D, PDE3B, PDE8B	2527	15	16881	2.6721	1	1	0.997439
GOTERM_MF_DIRECT	GO:0017127~cholesterol transporter activity	6	0.210231	0.0610776	ABCA1, CETP, ABCG5, STARD4, APOA4, APOB	2527	15	16881	2.6721	1	1	0.997439
GOTERM_MF_DIRECT	GO:0005355~glucose transmembrane transporter activity	6	0.210231	0.0610776	SLC2A9, SLC2A14, SLC2A10, SLC2A2, SLC2A3, MFSD4B	2527	15	16881	2.6721	1	1	0.997439
GOTERM_MF_DIRECT	GO:0005545~1-phosphatidylinositol binding	7	0.24527	0.0665335	EEA1, SCIN, EPB41, SESTD1, WDFY1, PLEKHA5, PICALM	2527	20	16881	2.33809	1	1	0.997439
GOTERM_MF_DIRECT	GO:0031267~small GTPase binding	7	0.24527	0.0665335	ABCA1, ERRFI1, RILPL2, GDI2, BRAF, RAF1, RNF152	2527	20	16881	2.33809	1	1	0.997439
GOTERM_MF_DIRECT	GO:0003707~steroid hormone receptor activity	14	0.49054	0.0668306	PAQR8, THRB, ESRRB, HNF4G, NR1H4, RORA, NR2E1, NR3C1, NR2E3, ESR1, NR4A2, NR5A1, RXRA, PGRMC2	2527	56	16881	1.67006	1	1	0.997439
GOTERM_MF_DIRECT	GO:0004143~diacylglycerol kinase activity	5	0.175193	0.0688623	DGKG, DGKD, DGKA, DGKI, DGKH	2527	11	16881	3.03648	1	1	0.997439
GOTERM_MF_DIRECT	GO:0043225~anion transmembrane-transporting ATPase activity	5	0.175193	0.0688623	ABCC3, ABCC4, ABCC1, ABCC2, ABCC11	2527	11	16881	3.03648	1	1	0.997439
GOTERM_MF_DIRECT	GO:0008270~zinc ion binding	194	6.79748	0.0693802	ZMYND8, EHMT1, ZDHHC7, ZDHHC4, RABGEF1, RNF115, PEG10, TRIM24, DPF3, NSMCE2, NSMCE1, AFG3L2, RNF128, TRIM17, NHLRC1, SUPT4H1, GATA5, GATA4, ADH7, ZNF24, GRIN2A, LTA4H, RBM10, APOBEC3C, CREBBP, PHC1, SIAH1, SETDB2, MEX3C, GRIN2B, THAP11, MLLT10, BHMT, RNF103, ZZZ3, RPS29, AARS, RNF220, ZCCHC10, DPYS, HNF4G, RSF1, BRCA1, LIMD1, MMP20, RNF157, EEA1, TRIM9, MMP24, ZMYM4, RNF152, ZFR, TOPORS, RNF144A,…	2527	1169	16881	1.10861	1	1	0.997439
GOTERM_MF_DIRECT	GO:0000981~RNA polymerase II transcription factor activity, sequence-specific DNA binding	34	1.19131	0.0716255	FOXA1, GCM1, ZNF131, FOXC1, EPAS1, FOXI3, ARX, ZNF518A, FOXK1, PHB, NPAS3, ELK4, FOXQ1, ZMYM4, SOX9, GTF2IRD2B, ZBED5, ZNF641, SPDEF, XBP1, FOXJ3, PAX6, ETV4, RUNX3, ETV6, FOXP1, FOXR1, ELF2, ELF3, TAL1, SP3, GTF2IRD1, SIM2, CC2D1B	2527	171	16881	1.32824	1	1	0.997439
GOTERM_MF_DIRECT	GO:0005516~calmodulin binding	37	1.29643	0.0726446	CAMK2D, PDE1C, EPB41, PDE1A, CAMK2A, UBR4, AKAP5, IQGAP1, PLA2G6, IQGAP2, ADD3, SLC8A2, MYLK, TTN, CNN3, EEA1, CALD1, MYH14, MYH11, SPTBN1, CDK5RAP2, SNTA1, MYO10, NOS2, SPHK1, MYO5A, PHKB, ATP2B1, PHKA2, MYO1B, KCNQ1, CTH, MAPKAPK2, MYO5C, MYH4, SNTB1, SNTB2	2527	189	16881	1.30777	1	1	0.997439
GOTERM_MF_DIRECT	GO:0044212~transcription regulatory region DNA binding	41	1.43658	0.0732398	FOXA1, YAP1, RNF10, CIITA, FOXC1, GABPB2, TCF7, GATA5, GATA4, ASH2L, AHR, BRCA1, PHB, HHEX, SALL1, RXRA, SALL2, ZNF649, HIVEP2, SOX7, CDK5RAP2, XBP1, ZFHX3, SMAD3, NFYA, TCF12, STAT3, ARID5B, HNF1A, PROX1, GRHL1, SMAD7, HNRNPL, SFPQ, NCOR1, TFAP4, TAL1, ZNF217, CTNNB1, RCOR1, NFE2L2	2527	213	16881	1.28587	1	1	0.997439
GOTERM_MF_DIRECT	GO:0005315~inorganic phosphate transmembrane transporter activity	4	0.140154	0.0732764	SLC34A2, ANKH, SLC20A2, SLC20A1	2527	7	16881	3.81729	1	1	0.997439
GOTERM_MF_DIRECT	GO:0016810~hydrolase activity, acting on carbon-nitrogen (but not peptide) bonds	6	0.210231	0.0782831	DPYSL5, AMDHD1, DPYSL2, DPYS, CAD, UPB1	2527	16	16881	2.50509	1	1	0.997439
GOTERM_MF_DIRECT	GO:0031434~mitogen-activated protein kinase kinase binding	6	0.210231	0.0782831	DLG1, TRIB3, BRAF, RAF1, TRIB1, TRIB2	2527	16	16881	2.50509	1	1	0.997439
GOTERM_MF_DIRECT	GO:0070300~phosphatidic acid binding	6	0.210231	0.0782831	JPH2, SESTD1, MAPKAP1, PACSIN2, COMMD1, PITPNC1	2527	16	16881	2.50509	1	1	0.997439
GOTERM_MF_DIRECT	GO:0044822~poly(A) RNA binding	187	6.55221	0.0788848	DMGDH, ACAA2, C1ORF131, PEBP1, HNRNPR, ADARB1, IFIT2, CRKL, CCAR1, PNN, FBL, PPP1CC, ZFP36, PEG10, ZNF207, SNIP1, ZNF326, MTERF1, SEC63, CAST, MBNL1, RPS9, SUPT16H, RBFOX2, SECISBP2, FNDC3B, ACTN4, SND1, ATXN2L, EEF1A1, FAM133B, XRN1, PSPC1, SUB1, XRN2, RBM14-RBM4, SUCLG1, SRSF5, SRSF7, PPIA, ZCCHC8, LRRC59, MACF1, VCP, KHDRBS3, YTHDC2, NMD3, MRPL15, RPF2, HNRNPLL, RTN4, ZFP36L2, ZFP36L1, DHX30, …	2527	1129	16881	1.10647	1	1	0.997439
GOTERM_MF_DIRECT	GO:0048487~beta-tubulin binding	10	0.350385	0.078906	BCAS3, GJA1, PDCD5, HTT, ADNP, TBCA, LRPPRC, CCT5, ARL8B, NDEL1	2527	36	16881	1.85563	1	1	0.997439
GOTERM_MF_DIRECT	GO:0005154~epidermal growth factor receptor binding	9	0.315347	0.081083	ATXN2, HIP1, YES1, EGF, TGFA, GRB2, AREG, FAM83B, VAV2	2527	31	16881	1.93943	1	1	0.997439
GOTERM_MF_DIRECT	GO:0070273~phosphatidylinositol-4-phosphate binding	7	0.24527	0.0818224	SNX3, OSBPL8, GOLPH3, JPH2, SESTD1, PLEKHA5, SNX24	2527	21	16881	2.22675	1	1	0.997439
GOTERM_MF_DIRECT	GO:0050840~extracellular matrix binding	8	0.280308	0.082299	VTN, SPARC, OLFML2B, ELN, SPOCK2, ITGA2B, ADGRG6, THBS1	2527	26	16881	2.05546	1	1	0.997439
GOTERM_MF_DIRECT	GO:0004722~protein serine/threonine phosphatase activity	14	0.49054	0.0842715	EPM2A, PPP1R15B, PTEN, PPM1H, CDC14B, PPM1G, PDP1, PPP1CB, PPP2CB, PPP1CC, PPM1B, PPP2R2B, CYCS, CDKN3	2527	58	16881	1.61247	1	1	0.997439
GOTERM_MF_DIRECT	GO:0030165~PDZ domain binding	19	0.665732	0.084332	DOCK4, CXADR, FZD4, SDC2, PTEN, CRIM1, ARHGAP29, ATP2B1, GRIK2, PDZK1, SHISA9, MPP6, TGFBR3, SLC9A3R1, GJA1, TBC1D10A, SNTB1, SNTA1, LLGL2	2527	86	16881	1.47587	1	1	0.997439
GOTERM_MF_DIRECT	GO:0001047~core promoter binding	15	0.525578	0.0886042	XBP1, KDM3A, GADD45A, TCF7, CCAR1, RUNX1, ELK4, SFPQ, POLR2A, PSPC1, AGO2, E2F1, EP300, KANSL1L, E2F8	2527	64	16881	1.56568	1	1	0.997439
GOTERM_MF_DIRECT	GO:0010314~phosphatidylinositol-5-phosphate binding	5	0.175193	0.0914714	SNX3, JPH2, SESTD1, PLEKHA5, SNX24	2527	12	16881	2.78344	1	1	0.997439
GOTERM_MF_DIRECT	GO:0070410~co-SMAD binding	5	0.175193	0.0914714	TGIF1, SMAD3, GATA4, PAX6, TRIM33	2527	12	16881	2.78344	1	1	0.997439
GOTERM_MF_DIRECT	GO:0008092~cytoskeletal protein binding	12	0.420463	0.0940125	FARP2, EPB41L5, EPB41L4B, DLG1, PDLIM3, ANXA2, KRT2, DLG5, PACSIN2, SORBS1, ALDOB, PTPN4	2527	48	16881	1.67006	1	1	0.997439
GOTERM_MF_DIRECT	GO:0042803~protein homodimerization activity	123	4.30974	0.0974891	DGKD, GABPB2, SPPL2A, CPOX, ABAT, PVR, PYCARD, GOLGA5, CREB3L3, CHEK2, PSPH, ACVR1, SH3GLB1, TPD52, TYW5, HNF1A, ACTN4, PRLR, NRBP1, EMSY, RUNX1, ERN1, OXA1L, JAML, S100A6, CHMP4B, CD226, KCNE2, XPA, NRF1, BCL2L10, PDGFC, SYNDIG1, HMOX1, ALX1, ECT2, S100A11, RAB11FIP4, MCL1, S100A10, XBP1, SMAD3, RBPMS, CHKA, CAV2, FZD4, EPHX2, RDX, GOT2, EIF2AK3, MAFA, SYT6, AIMP1, NR4A2, FASN, CRYL1, KYAT1, MAP…	2527	730	16881	1.12558	1	1	0.997439
GOTERM_MF_DIRECT	GO:0016597~amino acid binding	7	0.24527	0.0988898	TAT, PAH, DPYS, CAD, GOT2, SLC1A3, AARS	2527	22	16881	2.12554	1	1	0.997439
KEGG_PATHWAY	hsa01100:Metabolic pathways	256	8.96987	1.89e-08	DMGDH, GLDC, ABAT, ACSM5, EPRS, GLS, NDST1, LIPC, DHRS4L1, DHRS4L2, SEPHS2, XYLB, PDHX, ST6GAL1, ALG9, PHYKPL, ACSL1, GLCE, ACSL5, ACSL3, UPB1, CYP27A1, MTHFD2, MTHFD2L, SUCLG2, SUCLG1, LAP3, PLPP3, HPD, ATP6V0D2, MAOA, FAXDC2, PLA2G5, ADH7, PLA2G6, LIAS, GNS, ABO, MTMR7, INPP5B, PGS1, UGCG, CYP2B6, INPP5A, RDH11, RDH10, PNPO, INPP5J, INPP5K, ST3GAL6, LTA4H, ST3GAL1, ARSB, ATP6V1C2, CHKA, CYP4F3,…	1070	1219	6879	1.35014	5.47e-06	5.49e-06	4.9e-06
KEGG_PATHWAY	hsa04520:Adherens junction	25	0.875964	0.000102	SRC, TCF7, CTNND1, PTPRM, PTPRJ, IQGAP1, CDH1, MAPK1, EP300, RAC1, WASF2, FARP2, PTPN1, CREBBP, YES1, SMAD3, LMO7, ACTN4, SORBS1, TGFBR2, AFDN, PARD3, SNAI1, CTNNB1, SSX2IP	1070	71	6879	2.26372	0.0291422	0.0110368	0.00985701
KEGG_PATHWAY	hsa05205:Proteoglycans in cancer	52	1.822	0.000149	FASLG, PIK3CB, PPP1CB, PPP1CC, CTSL, TIMP3, RAC1, HRAS, ARHGEF12, WNT5B, ANK2, FRS2, TIAM1, RAF1, PPP1R12B, CAMK2D, ROCK1, SDC4, ROCK2, SRC, SDC2, CAMK2A, WNT8A, PIK3R3, ITPR2, PIK3R1, IQGAP1, CBL, THBS1, HIF1A, VTN, NRAS, GPC3, MAPK1, FLNB, EIF4B, FZD5, FZD4, CAV2, RDX, STAT3, FN1, BRAF, IGF1, MAPK14, ESR1, PTK2, TFAP4, CTNNB1, SDC1, NANOG, GRB2	1070	200	6879	1.67153	0.0422883	0.0110368	0.00985701
KEGG_PATHWAY	hsa04360:Axon guidance	37	1.29643	0.000152	NRP1, SEMA7A, ROCK1, SEMA3C, ROCK2, NTN4, CXCR4, GNAI1, ROBO1, GNAI2, RND1, ABLIM1, NRAS, RGS3, ABLIM3, DPYSL5, DPYSL2, CFL2, PLXNA2, NCK2, MAPK1, PLXNA1, SLIT2, PLXNC1, RAC1, HRAS, SRGAP1, PAK4, EPHA4, ARHGEF12, LIMK2, LIMK1, NFATC3, NFATC2, SEMA4F, PTK2, EPHA1	1070	127	6879	1.87301	0.0430445	0.0110368	0.00985701
KEGG_PATHWAY	hsa04510:Focal adhesion	52	1.822	0.000326	ITGA2B, PTEN, LAMC2, PIK3CB, LAMC1, ARHGAP5, MYLK, CRKL, COMP, PPP1CB, PPP1CC, ITGB6, RAC1, HRAS, COL27A1, ACTN4, VAV2, COL4A3, COL6A3, ITGA6, TLN2, RAF1, PPP1R12B, BIRC3, ITGA9, ROCK1, ROCK2, SRC, LAMA3, PIK3R3, XIAP, PIK3R1, THBS2, THBS1, VTN, RELN, RAP1A, PDGFC, MAPK1, FLNB, PAK4, EGF, CAV2, LAMB4, FN1, BRAF, LAMB1, IGF1, PTK2, CTNNB1, GRB2, BCAR1	1070	206	6879	1.62285	0.0899091	0.0189043	0.0168835
KEGG_PATHWAY	hsa05211:Renal cell carcinoma	22	0.770848	0.00069	EGLN1, CREBBP, EGLN3, TGFB3, EPAS1, CUL2, PIK3R3, TGFA, BRAF, PIK3CB, PIK3R1, HIF1A, CRKL, NRAS, RAP1A, EP300, MAPK1, GRB2, RAC1, RAF1, HRAS, PAK4	1070	66	6879	2.14299	0.180741	0.0333293	0.0297665
KEGG_PATHWAY	hsa04810:Regulation of actin cytoskeleton	51	1.78697	0.000967	NCKAP1, ARPC1B, ITGA2B, CHRM5, PIK3CB, FGF1, MYLK, CRKL, PPP1CB, PPP1CC, CFL2, ITGAX, ITGB6, RAC1, HRAS, ARHGEF12, ACTN4, VAV2, ENAH, TIAM1, ARHGEF4, ITGA6, RAF1, PPP1R12B, ITGA9, ROCK1, ROCK2, SRC, PIK3R3, PIK3R1, IQGAP1, IQGAP2, NRAS, SCIN, GNA12, PDGFC, MAPK1, WASF2, PAK4, EGF, LIMK2, LIMK1, RDX, FN1, BRAF, SSH2, PTK2, FGF16, FGF14, FGFR2, BCAR1	1070	210	6879	1.56132	0.24387	0.0400534	0.0357719
KEGG_PATHWAY	hsa00590:Arachidonic acid metabolism	20	0.700771	0.00162294	CBR1, PLA2G4F, GPX2, PLA2G1B, EPHX2, PLA2G2A, CYP4F3, AKR1C3, GPX8, GPX7, PLA2G5, PLA2G6, CYP4F8, ALOX15B, PTGS1, CYP2C9, CYP2B6, TBXAS1, LTA4H, GGT1	1070	61	6879	2.10786	0.374629	0.0588315	0.0525426
KEGG_PATHWAY	hsa00040:Pentose and glucuronate interconversions	13	0.455501	0.00276745	UGT2B10, KL, UGT2B11, RPEL1, UGT2B15, SORD, UGT2B28, UGDH, UGP2, CRYL1, UGT2A3, UGT2B7, XYLB	1070	33	6879	2.53263	0.551076	0.0891734	0.0796411
KEGG_PATHWAY	hsa04071:Sphingolipid signaling pathway	31	1.08619	0.00449591	ROCK1, SGMS1, ROCK2, PTEN, PIK3R3, PIK3CB, PIK3R1, PLD1, GNAI1, GNAI2, PPP2CB, NRAS, SPTLC2, SPTLC3, GNA12, MAPK1, RAC1, HRAS, S1PR4, CERS3, CERS4, ABCC1, PRKCE, SPHK1, PPP2R5A, PPP2R3A, MAPK14, SGPP1, PPP2R2B, DEGS1, RAF1	1070	120	6879	1.66082	0.72808	0.130381	0.116444
KEGG_PATHWAY	hsa00240:Pyrimidine metabolism	27	0.946041	0.00521423	DPYS, NT5C2, NME1-NME2, POLR2A, POLR2F, UPP2, TK2, POLR2H, POLR2J3, ENTPD1, POLR2J2, ENTPD4, CAD, ENTPD6, CTPS1, UPB1, DCK, POLA2, POLR3A, POLR1A, NME7, POLR3E, POLR1D, CMPK2, NT5C1B-RDH14, UMPS, DCTPP1	1070	101	6879	1.71864	0.779279	0.134869	0.120452
KEGG_PATHWAY	hsa04012:ErbB signaling pathway	24	0.840925	0.00589672	CAMK2D, SRC, EGF, CAMK2A, PIK3R3, TGFA, BRAF, NRG1, PIK3CB, PIK3R1, CBL, AREG, PTK2, CRKL, NRAS, NCK2, EIF4EBP1, MAPK1, ABL2, GRB2, RAF1, MAP2K7, HRAS, PAK4	1070	87	6879	1.77351	0.818989	0.134869	0.120452
KEGG_PATHWAY	hsa01130:Biosynthesis of antibiotics	48	1.68185	0.00604585	ACAA2, MVK, RPEL1, GLDC, FAXDC2, TAT, AK2, DLST, AK4, AK5, HK2, NME1-NME2, UGP2, ATIC, ALDH2, ALDH1B1, FNTA, SC5D, PHGDH, ACAA1, PSPH, PGM1, FDPS, ARG2, MDH1, GOT1, ARG1, BCKDHB, IDH2, GOT2, AMPD3, PAICS, PAFAH2, CS, ALDH3A2, SQLE, PKM, NME7, HKDC1, CTH, CAT, OGDH, SUCLG2, SUCLG1, ACO1, ALDOB, PFKP, LDHAL6B	1070	212	6879	1.45562	0.826669	0.134869	0.120452
KEGG_PATHWAY	hsa04068:FoxO signaling pathway	33	1.15627	0.00711952	PRKAA1, IRS1, PTEN, PIK3R3, FASLG, PIK3CB, PIK3R1, NRAS, BCL2L11, MAPK1, EP300, SKP2, HRAS, S1PR4, USP7, CREBBP, G6PC, SMAD3, TGFB3, EGF, GADD45A, STAT3, BRAF, IGF1, MAPK14, FBXO32, SOD2, TGFBR2, CAT, GRB2, ATM, RAF1, SGK1	1070	134	6879	1.58325	0.873169	0.138407	0.123612
KEGG_PATHWAY	hsa00330:Arginine and proline metabolism	16	0.560617	0.00715899	ARG2, CKM, NOS2, GOT1, MAOA, ARG1, AMD1, GOT2, PRODH2, SAT1, ALDH3A2, GATM, ALDH2, ALDH1B1, CKB, LAP3	1070	50	6879	2.05727	0.874618	0.138407	0.123612
KEGG_PATHWAY	hsa00061:Fatty acid biosynthesis	7	0.24527	0.00891649	ACSL1, FASN, ACSL5, ACSBG1, ACSL3, ACACB, ACACA	1070	13	6879	3.46175	0.924861	0.15289	0.136547
KEGG_PATHWAY	hsa05222:Small cell lung cancer	23	0.805886	0.00909269	NOS2, LAMA3, LAMB4, ITGA2B, PTEN, FN1, XIAP, PIK3R3, LAMB1, LAMC2, PIK3CB, LAMC1, PIK3R1, FHIT, PTK2, NFKBIA, RXRA, COL4A3, E2F1, CYCS, ITGA6, SKP2, BIRC3	1070	85	6879	1.7396	0.928625	0.15289	0.136547
KEGG_PATHWAY	hsa00270:Cysteine and methionine metabolism	13	0.455501	0.0100261	AHCY, GOT1, MDH1, TAT, AMD1, GOT2, MTR, MAT2B, MAT1A, BHMT, ADI1, CTH, LDHAL6B	1070	38	6879	2.19939	0.945641	0.15289	0.136547
KEGG_PATHWAY	hsa05231:Choline metabolism in cancer	26	0.911002	0.0102682	DGKG, SLC22A3, DGKD, DGKA, SLC22A2, PIK3R3, PIK3CB, PIK3R1, PLD1, HIF1A, NRAS, PDGFC, EIF4EBP1, MAPK1, RAC1, HRAS, WASF2, PLA2G4F, CHKA, EGF, GPCPD1, GRB2, RAF1, PLPP3, DGKI, DGKH	1070	101	6879	1.65498	0.949351	0.15289	0.136547
KEGG_PATHWAY	hsa05213:Endometrial cancer	16	0.560617	0.0105442	EGF, TCF7, PTEN, AXIN1, PIK3R3, BRAF, PIK3CB, PIK3R1, AXIN2, NRAS, CDH1, MAPK1, CTNNB1, GRB2, RAF1, HRAS	1070	52	6879	1.97815	0.953273	0.15289	0.136547
KEGG_PATHWAY	hsa01230:Biosynthesis of amino acids	20	0.700771	0.0119379	ARG2, GOT1, RPEL1, ARG1, GPT2, TAT, GOT2, IDH2, MTR, MAT2B, MAT1A, CS, PKM, CTH, PAH, ACO1, PHGDH, ALDOB, PSPH, PFKP	1070	72	6879	1.78583	0.968909	0.164857	0.147235
KEGG_PATHWAY	hsa00561:Glycerolipid metabolism	17	0.595655	0.0131519	DGKG, DGKD, DGKA, MOGAT1, ALDH3A2, LIPC, ALDH2, ALDH1B1, GPAT4, PNPLA3, GPAT3, GPAT2, PLPP3, LPIN2, LPIN3, DGKI, DGKH	1070	58	6879	1.88435	0.978206	0.173367	0.154834
KEGG_PATHWAY	hsa05200:Pathways in cancer	78	2.73301	0.0153531	ITGA2B, PTEN, LAMC2, FASLG, PIK3CB, LAMC1, BRCA2, FGF1, CRKL, CDH1, SUFU, EP300, RAC1, SKP2, HRAS, JAK1, ARHGEF12, WNT5B, NCOA4, AXIN1, AXIN2, TGFBR2, RUNX1, COL4A3, AGTR1, ITGA6, RAF1, BIRC3, PTGER4, RALB, ROCK1, ROCK2, EPAS1, PTGER2, CUL2, TCF7, LAMA3, WNT8A, CXCR4, PIK3R3, XIAP, TGFA, PIK3R1, CBL, HIF1A, GNAI1, GNAI2, NRAS, RXRA, GNA12, E2F1, MAPK1, EGLN1, EGLN3, CREBBP, SMAD3, FZD5, NOS2, FZD…	1070	393	6879	1.27598	0.988569	0.183929	0.164268
KEGG_PATHWAY	hsa00830:Retinol metabolism	18	0.630694	0.0158084	UGT2B10, UGT2B11, UGT2B15, UGT2B28, ADH7, CYP3A4, DHRS3, DHRS4, CYP2C9, CYP26B1, CYP2B6, RDH11, RDH10, ALDH1A1, UGT2A3, DHRS4L1, DHRS4L2, UGT2B7	1070	64	6879	1.80815	0.99	0.183929	0.164268
KEGG_PATHWAY	hsa04666:Fc gamma R-mediated phagocytosis	22	0.770848	0.015856	MYO10, SPHK1, PRKCE, ARPC1B, LIMK2, LIMK1, PIK3R3, ASAP1, PIK3CB, PIK3R1, PLD1, VAV2, CRKL, SCIN, BIN1, CFL2, INPP5D, MAPK1, RAC1, PLPP3, RAF1, WASF2	1070	84	6879	1.68378	0.990138	0.183929	0.164268
KEGG_PATHWAY	hsa00053:Ascorbate and aldarate metabolism	10	0.350385	0.0170357	ALDH3A2, UGT2B10, UGDH, UGT2B11, ALDH2, ALDH1B1, UGT2B15, UGT2A3, UGT2B28, UGT2B7	1070	27	6879	2.3811	0.993027	0.190013	0.169702
KEGG_PATHWAY	hsa04910:Insulin signaling pathway	32	1.12123	0.0191735	PRKAA1, IRS1, PDE3B, PIK3R3, PIK3CB, PIK3R1, CBL, ACACB, HK2, ACACA, CRKL, RPTOR, PPP1CB, PPP1CC, NRAS, SOCS1, EIF4EBP1, MAPK1, HRAS, PPARGC1A, PTPN1, G6PC, EXOC7, PHKB, BRAF, SORBS1, PHKA2, PRKAR1B, HKDC1, FASN, GRB2, RAF1	1070	138	6879	1.49078	0.996283	0.197281	0.176193
KEGG_PATHWAY	hsa00230:Purine metabolism	39	1.3665	0.0192227	PDE1C, PDE1A, PDE3B, ADK, AK2, GMPR, AK4, AK5, NT5C2, FHIT, NME1-NME2, PDE11A, ATIC, POLR2A, PDE6C, POLR2F, PDE6A, POLR2H, PDE8B, PGM1, POLR2J3, ENTPD1, POLR2J2, ENTPD4, PDE4D, ENTPD6, AMPD3, DCK, PAICS, NUDT9, POLA2, PKM, PDE10A, POLR3A, POLR1A, NME7, POLR3E, POLR1D, NT5C1B-RDH14	1070	176	6879	1.4246	0.996337	0.197281	0.176193
KEGG_PATHWAY	hsa04066:HIF-1 signaling pathway	24	0.840925	0.0197281	EGLN1, CREBBP, EGLN3, CAMK2D, EDN1, NOS2, IFNGR1, EGF, IFNGR2, CUL2, CAMK2A, STAT3, PIK3R3, PIK3CB, PIK3R1, IGF1, HIF1A, HK2, TF, HKDC1, EIF4EBP1, EP300, MAPK1, HMOX1	1070	96	6879	1.60724	0.996844	0.197281	0.176193
KEGG_PATHWAY	hsa00860:Porphyrin and chlorophyll metabolism	13	0.455501	0.0226682	UGT2B10, UGT2B11, ALAS1, COX15, UGT2B15, UGT2B28, CPOX, EPRS, UROD, UGT2A3, HMOX1, BLVRA, UGT2B7	1070	42	6879	1.98992	0.998675	0.217443	0.194199
KEGG_PATHWAY	hsa04550:Signaling pathways regulating pluripotency of stem cells	32	1.12123	0.0232439	WNT8A, PIK3R3, PIK3CB, PIK3R1, NRAS, MAPK1, JARID2, HRAS, SKIL, JAK1, ACVR1, ZFHX3, SMAD3, WNT5B, FZD5, FZD4, STAT3, ESRRB, AXIN1, PAX6, HNF1A, IGF1, AXIN2, MAPK14, TBX3, BMP4, CTNNB1, GRB2, NANOG, RAF1, FGFR2, NODAL	1070	140	6879	1.46948	0.998883	0.217443	0.194199
KEGG_PATHWAY	hsa00100:Steroid biosynthesis	8	0.280308	0.0260582	SQLE, CYP24A1, SOAT1, SOAT2, FAXDC2, CYP2R1, SC5D, DHCR24	1070	20	6879	2.57159	0.999515	0.220437	0.196873
KEGG_PATHWAY	hsa00220:Arginine biosynthesis	8	0.280308	0.0260582	GLUD1, ARG2, GOT1, NOS2, ARG1, GPT2, GOT2, GLS	1070	20	6879	2.57159	0.999515	0.220437	0.196873
KEGG_PATHWAY	hsa05215:Prostate cancer	22	0.770848	0.0262045	CREBBP, EGF, TCF7, PTEN, PIK3R3, TGFA, BRAF, PIK3CB, PIK3R1, IGF1, NFKBIA, NRAS, CREB3L3, PDGFC, E2F1, EP300, MAPK1, CTNNB1, GRB2, RAF1, HRAS, FGFR2	1070	88	6879	1.60724	0.999535	0.220437	0.196873
KEGG_PATHWAY	hsa04146:Peroxisome	21	0.735809	0.0268085	PHYH, ABCD3, MVK, NOS2, ACSL1, EPHX2, MPV17L, ECI2, IDH2, ACSL5, HSD17B4, ACSL3, SOD2, DHRS4, PRDX1, CAT, AGPS, DHRS4L1, DECR2, ACAA1, NUDT12	1070	83	6879	1.62661	0.999612	0.220437	0.196873
KEGG_PATHWAY	hsa04919:Thyroid hormone signaling pathway	27	0.946041	0.0279789	THRB, SRC, PIK3R3, GATA4, ATP1A1, PIK3CB, PIK3R1, HIF1A, NRAS, RXRA, MAPK1, EP300, HRAS, NCOA2, CREBBP, NCOA3, DIO1, DIO2, ATP1B1, ESR1, BMP4, NCOR1, TBC1D4, CTNNB1, PLCD3, RAF1, PLCD4	1070	115	6879	1.50941	0.999726	0.220437	0.196873
KEGG_PATHWAY	hsa04150:mTOR signaling pathway	16	0.560617	0.0284781	PRKAA1, IRS1, PTEN, PIK3R3, BRAF, PIK3CB, PIK3R1, IGF1, RPTOR, RPS6KA3, RRAGC, EIF4EBP1, ULK2, MAPK1, ULK1, EIF4B	1070	58	6879	1.77351	0.999764	0.220437	0.196873
KEGG_PATHWAY	hsa00400:Phenylalanine, tyrosine and tryptophan biosynthesis	4	0.140154	0.0292723	GOT1, TAT, PAH, GOT2	1070	5	6879	5.14318	0.999813	0.220437	0.196873
KEGG_PATHWAY	hsa04024:cAMP signaling pathway	42	1.47162	0.029645	GLP1R, CAMK2D, ROCK1, ROCK2, PTGER2, PDE3B, CAMK2A, PIK3R3, ATP1A1, PIK3CB, PIK3R1, PLD1, GNAI1, GNAI2, PPP1CB, PPP1CC, GRIN2A, MC2R, RAP1A, CREB3L3, MAPK1, EP300, SOX9, DRD1, RAC1, ABCC4, CREBBP, HTR1E, PDE4D, HTR1D, NPY1R, BRAF, ATP2B1, ATP1B1, GRIN2B, VAV2, NFKBIA, AFDN, TIAM1, GRIN3A, FSHR, RAF1	1070	198	6879	1.36372	0.999833	0.220437	0.196873
KEGG_PATHWAY	hsa04960:Aldosterone-regulated sodium reabsorption	12	0.420463	0.0312212	IRS1, SCNN1B, PIK3R3, MAPK1, NEDD4L, IGF1, PIK3CB, ATP1A1, PIK3R1, ATP1B1, SGK1, KCNJ1	1070	39	6879	1.97815	0.999896	0.226354	0.202157
KEGG_PATHWAY	hsa02010:ABC transporters	13	0.455501	0.0322203	ABCC3, ABCA1, ABCC4, ABCC1, ABCG5, ABCD3, ABCB1, ABCC2, ABCA9, ABCA7, ABCA8, ABCC11, ABCC12	1070	44	6879	1.89947	0.999922	0.2279	0.203538
KEGG_PATHWAY	hsa05212:Pancreatic cancer	17	0.595655	0.037256	RALB, SMAD3, TGFB3, EGF, STAT3, PIK3R3, TGFA, BRAF, PIK3CB, PIK3R1, BRCA2, TGFBR2, E2F1, MAPK1, RAC1, RAF1, JAK1	1070	65	6879	1.68142	0.999983	0.249647	0.222961
KEGG_PATHWAY	hsa04144:Endocytosis	49	1.71689	0.0375511	ARPC1B, CLTA, AP2A2, EEA1, CAPZB, KIF5B, PSD3, HRAS, SH3GLB1, PDCD6IP, VPS37A, VPS37B, ARFGAP3, EPN1, TGFBR2, RAB31, BIN1, PARD3, RAB35, CHMP3, CHMP4B, SRC, NEDD4L, CXCR4, ASAP1, PLD1, CBL, SNX3, PARD6B, GRK5, CYTH1, RAB11FIP4, SMAD3, SMURF2, IQSEC1, CAV2, WWP1, AP2B1, RAB10, EHD2, ITCH, DAB2, NEDD4, CAPZA2, IL2RB, SMAP2, RNF103-CHMP3, FGFR2, SPG21	1070	241	6879	1.30714	0.999984	0.249647	0.222961
KEGG_PATHWAY	hsa04390:Hippo signaling pathway	33	1.15627	0.0378775	YAP1, PATJ, YWHAB, TCF7, WNT8A, AFP, FGF1, LIMD1, AREG, STK3, PPP1CB, PPP2CB, PPP1CC, PARD6B, CDH1, TEAD4, SMAD3, WNT5B, FZD5, FZD4, TGFB3, AXIN1, AXIN2, YWHAZ, TGFBR2, BMP4, DLG1, DLG2, PPP2R2B, PARD3, CTNNB1, AJUBA, LLGL2	1070	151	6879	1.40501	0.999986	0.249647	0.222961
KEGG_PATHWAY	hsa04512:ECM-receptor interaction	21	0.735809	0.0424657	COL27A1, SDC4, LAMA3, LAMB4, ITGA2B, FN1, LAMB1, LAMC2, LAMC1, THBS2, THBS1, COMP, VTN, RELN, COL4A3, DAG1, COL6A3, SDC1, ITGA6, ITGB6, ITGA9	1070	87	6879	1.55182	0.999996	0.270561	0.241639
KEGG_PATHWAY	hsa00340:Histidine metabolism	8	0.280308	0.0433831	ALDH3A2, HAL, UROC1, ALDH2, ALDH1B1, MAOA, AMDHD1, HNMT	1070	22	6879	2.33781	0.999997	0.270561	0.241639
KEGG_PATHWAY	hsa05223:Non-small cell lung cancer	15	0.525578	0.0438496	EGF, PIK3R3, TGFA, BRAF, PIK3CB, PIK3R1, FHIT, EML4, NRAS, RXRA, E2F1, MAPK1, GRB2, RAF1, HRAS	1070	56	6879	1.72205	0.999998	0.270561	0.241639
KEGG_PATHWAY	hsa05145:Toxoplasmosis	25	0.875964	0.0491028	CIITA, LAMA3, XIAP, LY96, LAMC2, LAMC1, GNAI1, GNAI2, SOCS1, MAPK1, JAK1, NOS2, TGFB3, IFNGR1, IL10RB, IFNGR2, LAMB4, STAT3, LAMB1, IRAK4, MAPK14, NFKBIA, CYCS, ITGA6, BIRC3	1070	110	6879	1.46113	1	0.296663	0.264951
KEGG_PATHWAY	hsa05100:Bacterial invasion of epithelial cells	19	0.665732	0.0506729	ARHGEF26, CAV2, SRC, ARPC1B, FN1, PIK3R3, CLTA, PIK3CB, PIK3R1, CBL, PTK2, CRKL, ARHGAP10, CDH1, ELMO1, CTNNB1, RAC1, WASF2, BCAR1	1070	78	6879	1.56603	1	0.298526	0.266614
KEGG_PATHWAY	hsa00600:Sphingolipid metabolism	13	0.455501	0.0514699	CERS3, CERS4, ARSA, SGMS1, SPHK1, SGPP1, UGCG, SPTLC2, GLB1, SPTLC3, DEGS1, PLPP3, B4GALT6	1070	47	6879	1.77823	1	0.298526	0.266614
KEGG_PATHWAY	hsa00564:Glycerophospholipid metabolism	22	0.770848	0.0556344	DGKG, PLA2G4F, DGKD, CHKA, PLA2G1B, DGKA, PLA2G2A, PLA2G5, GPCPD1, PLA2G6, PLD1, CRLS1, PGS1, GPAT4, GPAT3, GPD1L, GPAT2, PLPP3, LPIN2, LPIN3, DGKI, DGKH	1070	95	6879	1.48881	1	0.316352	0.282535
KEGG_PATHWAY	hsa04930:Type II diabetes mellitus	13	0.455501	0.0593244	IRS1, PRKCE, PDX1, SLC2A2, PIK3R3, PIK3CB, PIK3R1, MAFA, HK2, PKM, SOCS1, HKDC1, MAPK1	1070	48	6879	1.74118	1	0.330848	0.295481
KEGG_PATHWAY	hsa05230:Central carbon metabolism in cancer	16	0.560617	0.0626182	PTEN, SLC2A2, PIK3R3, PIK3CB, PIK3R1, HIF1A, HK2, GLS, NRAS, PKM, HKDC1, MAPK1, RAF1, HRAS, FGFR2, PFKP	1070	64	6879	1.60724	1	0.337035	0.301007
KEGG_PATHWAY	hsa05204:Chemical carcinogenesis	19	0.665732	0.0627583	UGT2B10, CBR1, UGT2B11, UGT2B15, CYP3A43, MGST2, UGT2B28, ADH7, CYP3A4, CYP2C9, GSTA3, GSTA2, CYP1B1, UGT2A3, KYAT1, SULT1A4, SULT1A3, UGT2B7, SULT2A1	1070	80	6879	1.52688	1	0.337035	0.301007
KEGG_PATHWAY	hsa05216:Thyroid cancer	9	0.315347	0.0692296	NRAS, RXRA, CDH1, TCF7, NCOA4, MAPK1, CTNNB1, BRAF, HRAS	1070	29	6879	1.9952	1	0.360271	0.321759
KEGG_PATHWAY	hsa05214:Glioma	16	0.560617	0.0702269	CAMK2D, EGF, CAMK2A, PTEN, PIK3R3, TGFA, BRAF, PIK3CB, PIK3R1, IGF1, NRAS, E2F1, MAPK1, GRB2, RAF1, HRAS	1070	65	6879	1.58252	1	0.360271	0.321759
KEGG_PATHWAY	hsa04530:Tight junction	20	0.700771	0.0734028	PATJ, SRC, PRKCE, ACTN4, CLDN11, PPP2CB, AFDN, PARD6B, OCLN, PPP2R2B, PARD3, CLDN24, CLDN23, CLDN7, MYH14, MYH11, MYH4, MPDZ, TJP2, LLGL2	1070	87	6879	1.47792	1	0.360271	0.321759
KEGG_PATHWAY	hsa04914:Progesterone-mediated oocyte maturation	20	0.700771	0.0734028	PDE3B, PIK3R3, BRAF, PIK3CB, PIK3R1, IGF1, CDC25C, MAPK14, GNAI1, GNAI2, RPS6KA3, CPEB1, CDC23, CDC26, SPDYA, CDK1, MAPK1, CPEB3, RAF1, CPEB4	1070	87	6879	1.47792	1	0.360271	0.321759
KEGG_PATHWAY	hsa04070:Phosphatidylinositol signaling system	22	0.770848	0.0735657	DGKG, DGKD, DGKA, PTEN, PIK3R3, ITPR2, SYNJ2, PIK3CB, PIK3R1, PIK3C2A, PIK3C2B, MTMR7, INPP5B, INPP5A, INPP5D, INPP5J, INPP5K, PLCD3, IP6K1, PLCD4, DGKI, DGKH	1070	98	6879	1.44324	1	0.360271	0.321759
KEGG_PATHWAY	hsa05218:Melanoma	17	0.595655	0.0753903	EGF, PTEN, PIK3R3, BRAF, PIK3CB, PIK3R1, IGF1, FGF1, FGF16, NRAS, FGF14, CDH1, PDGFC, E2F1, MAPK1, RAF1, HRAS	1070	71	6879	1.53933	1	0.360271	0.321759
KEGG_PATHWAY	hsa04670:Leukocyte transendothelial migration	25	0.875964	0.0757811	ROCK1, ROCK2, CTNND1, CXCR4, PIK3R3, PIK3CB, PIK3R1, ARHGAP5, GNAI1, GNAI2, RAP1A, CLDN24, CLDN23, RAC1, ACTN4, MAPK14, PTK2, VAV2, CLDN11, AFDN, OCLN, CLDN7, PECAM1, CTNNB1, BCAR1	1070	115	6879	1.3976	1	0.360271	0.321759
KEGG_PATHWAY	hsa04720:Long-term potentiation	16	0.560617	0.0784243	CREBBP, CAMK2D, CAMK2A, ITPR2, BRAF, GRIN2B, PPP1CB, RPS6KA3, PPP1CC, GRIN2A, NRAS, RAP1A, EP300, MAPK1, RAF1, HRAS	1070	66	6879	1.55854	1	0.366823	0.327611
KEGG_PATHWAY	hsa04974:Protein digestion and absorption	20	0.700771	0.0806047	CELA3A, CELA3B, COL27A1, COL14A1, ELN, SLC3A1, SLC3A2, ATP1A1, ATP1B1, SLC8A2, SLC7A7, MEP1B, KCNQ1, COL4A3, COL21A1, COL6A3, COL9A3, COL9A2, PRSS3, SLC38A2	1070	88	6879	1.46113	1	0.369212	0.329745
KEGG_PATHWAY	hsa04370:VEGF signaling pathway	15	0.525578	0.0814814	PLA2G4F, SRC, SPHK1, NFATC2, PIK3R3, PIK3CB, PIK3R1, MAPK14, PTK2, NRAS, MAPKAPK2, MAPK1, RAC1, RAF1, HRAS	1070	61	6879	1.58089	1	0.369212	0.329745
KEGG_PATHWAY	hsa05221:Acute myeloid leukemia	14	0.49054	0.0845239	TCF7, STAT3, PIK3R3, BRAF, PIK3CB, PIK3R1, RUNX1, NRAS, PIM1, EIF4EBP1, MAPK1, GRB2, RAF1, HRAS	1070	56	6879	1.60724	1	0.377106	0.336795
KEGG_PATHWAY	hsa00480:Glutathione metabolism	13	0.455501	0.0874968	GPX2, GSR, IDH2, GPX8, MGST2, GPX7, OPLAH, GCLC, GSTA3, GSTA2, LAP3, GCLM, GGT1	1070	51	6879	1.63876	1	0.382132	0.341283
KEGG_PATHWAY	hsa00983:Drug metabolism - other enzymes	12	0.420463	0.0903192	UGT2B10, UGT2B11, DPYS, UGT2B15, UGT2A3, UGT2B28, UPP2, TK2, CYP3A4, UMPS, UPB1, UGT2B7	1070	46	6879	1.67712	1	0.382132	0.341283
KEGG_PATHWAY	hsa05146:Amoebiasis	23	0.805886	0.0905043	ARG2, SERPINB1, COL27A1, NOS2, IL1R1, TGFB3, ARG1, IL1R2, LAMA3, LAMB4, FN1, PIK3R3, LAMB1, LAMC2, PIK3CB, LAMC1, PIK3R1, ACTN4, C8B, PTK2, GNA14, COL4A3, CD14	1070	106	6879	1.39497	1	0.382132	0.341283
KEGG_PATHWAY	hsa05210:Colorectal cancer	15	0.525578	0.090921	SMAD3, TGFB3, TCF7, AXIN1, PIK3R3, BRAF, PIK3CB, PIK3R1, AXIN2, TGFBR2, MAPK1, CTNNB1, CYCS, RAC1, RAF1	1070	62	6879	1.5554	1	0.382132	0.341283
KEGG_PATHWAY	hsa04015:Rap1 signaling pathway	41	1.43658	0.0943462	DOCK4, RALB, SRC, ITGA2B, CTNND1, PIK3R3, PIK3CB, PIK3R1, FGF1, THBS1, GNAI1, GNAI2, CRKL, PARD6B, GRIN2A, NRAS, RAP1A, SIPA1L1, CDH1, PDGFC, MAPK1, RAC1, HRAS, FARP2, EGF, MAGI3, BRAF, IGF1, MAPK14, GRIN2B, AFDN, TIAM1, FGF16, FGF14, PARD3, CTNNB1, TLN2, RAF1, RAPGEF5, FGFR2, BCAR1	1070	210	6879	1.25518	1	0.390863	0.349081
KEGG_PATHWAY	hsa00310:Lysine degradation	13	0.455501	0.0984586	KMT2E, SETD2, PHYKPL, SETDB2, DOT1L, EHMT1, DLST, CAMKMT, ALDH3A2, ALDH2, ALDH1B1, OGDH, COLGALT1	1070	52	6879	1.60724	1	0.402155	0.359166
Pathway enrichment analysis was performed for the differentially expressed genes with Database for Annotation, Visualization and Integrated Discovery (DAVID)
